# Supplementary material for: Gut microbial signatures and stability are associated with a co-diagnosis of endometriosis and inflammatory bowel disease
Source: iScience. 2026 Mar 21;29(4):115437. doi: 10.1016/j.isci.2026.115437 (PMC13091464; doi:10.1016/j.isci.2026.115437)
Supplement: Table S1. Differential abundance of microbial taxa between patient groups at baseline identified by ANCOM analysis — (A) Endo_asRef, ANCOM results for baseline comparisons using endometriosis patients as the reference group. (B) Endo_IBD_asRef, ANCOM results for baseline comparisons using patients with endometriosis and IBD as the reference group. (C) HC_asRef, ANCOM results for baseline comparisons using healthy controls as the reference group. [file mmc2.xlsx]

## Sheet: Endo_asRef
taxon	lfc_(Intercept)	lfc_Patient_Type_BaselineEndo_IBD	lfc_Patient_Type_BaselineHC	lfc_Patient_Type_BaselineIBD	se_(Intercept)	se_Patient_Type_BaselineEndo_IBD	se_Patient_Type_BaselineHC	se_Patient_Type_BaselineIBD	W_(Intercept)	W_Patient_Type_BaselineEndo_IBD	W_Patient_Type_BaselineHC	W_Patient_Type_BaselineIBD	p_(Intercept)	p_Patient_Type_BaselineEndo_IBD	p_Patient_Type_BaselineHC	p_Patient_Type_BaselineIBD	q_(Intercept)	q_Patient_Type_BaselineEndo_IBD	q_Patient_Type_BaselineHC	q_Patient_Type_BaselineIBD	diff_(Intercept)	diff_Patient_Type_BaselineEndo_IBD	diff_Patient_Type_BaselineHC	diff_Patient_Type_BaselineIBD	passed_ss_(Intercept)	passed_ss_Patient_Type_BaselineEndo_IBD	passed_ss_Patient_Type_BaselineHC	passed_ss_Patient_Type_BaselineIBD	diff_robust_(Intercept)	diff_robust_Patient_Type_BaselineEndo_IBD	diff_robust_Patient_Type_BaselineHC	diff_robust_Patient_Type_BaselineIBD
NA_1	-0.0389063	0	0	0.136671	0.573771	0.903784	0.694444	0.697951	-0.0678081	0	0	0.195817	0.947421	1	1	0.849103	0.993241	1	1	0.994419	FALSE	FALSE	FALSE	FALSE	TRUE	TRUE	TRUE	TRUE	FALSE	FALSE	FALSE	FALSE
NA_2	-0.604901	1.25611	0.79998	0.566785	0.516849	0.84521	0.639126	0.632112	-1.17036	1.48615	1.25168	0.896653	0.250238	0.146732	0.219487	0.376399	0.993241	0.721141	0.878741	0.849439	FALSE	FALSE	FALSE	FALSE	TRUE	TRUE	TRUE	TRUE	FALSE	FALSE	FALSE	FALSE
TM7x	0.170621	-0.901785	-0.331033	-0.0807725	0.570433	0.874607	0.680418	0.683153	0.299107	-1.03107	-0.486514	-0.118235	0.767665	0.313709	0.631414	0.906955	0.993241	0.916911	0.996881	0.994419	FALSE	FALSE	FALSE	FALSE	TRUE	TRUE	TRUE	TRUE	FALSE	FALSE	FALSE	FALSE
Incertae_Sedis_3	1.98066	0	-1.84655	-2.72481	0.571547	0.900413	0.703894	0.699055	3.46543	0	-2.62333	-3.89785	0.00709968	1	0.0276595	0.00363128	0.294587	1	0.609423	0.131634	FALSE	FALSE	FALSE	FALSE	TRUE	TRUE	TRUE	TRUE	FALSE	FALSE	FALSE	FALSE
Victivallis	-0.197786	0	0.450491	0.465003	0.61637	0.916386	0.729553	0.728435	-0.320888	0	0.617488	0.63836	0.752449	1	0.545601	0.532271	0.993241	1	0.996881	0.916137	FALSE	FALSE	FALSE	FALSE	TRUE	TRUE	TRUE	TRUE	FALSE	FALSE	FALSE	FALSE
Bifidobacterium	-0.16568	0.493138	-0.106431	0.387826	0.557591	0.861555	0.654881	0.674897	-0.297136	0.572381	-0.162519	0.574645	0.767195	0.568799	0.87134	0.567275	0.993241	1	0.996881	0.916137	FALSE	FALSE	FALSE	FALSE	TRUE	TRUE	TRUE	TRUE	FALSE	FALSE	FALSE	FALSE
CAG-196	0.346903	0	0	-2.88349	0.575985	0.90714	0.699208	0.698146	0.602278	0	0	-4.13021	0.563666	1	1	0.0032975	0.993241	1	1	0.131634	FALSE	FALSE	FALSE	FALSE	FALSE	TRUE	TRUE	TRUE	FALSE	FALSE	FALSE	FALSE
Methanobrevibacter	-0.0282098	0	0.00263437	1.76298	0.583398	0.906081	0.71135	0.702028	-0.0483542	0	0.00370333	2.51127	0.962386	1	0.997118	0.0308452	0.993241	1	1	0.344043	FALSE	FALSE	FALSE	FALSE	TRUE	TRUE	TRUE	TRUE	FALSE	FALSE	FALSE	FALSE
Haemophilus	1.6782	-1.80033	-1.47602	-2.563	0.562695	0.895058	0.678687	0.683692	2.98243	-2.01142	-2.17481	-3.74876	0.00525876	0.0522623	0.0366944	0.000661097	0.294587	0.505202	0.609423	0.0479295	FALSE	FALSE	FALSE	TRUE	TRUE	TRUE	TRUE	FALSE	FALSE	FALSE	FALSE	FALSE
Oxalobacter	-1.3528	1.52898	1.6862	1.70704	0.554894	0.873874	0.676645	0.672936	-2.43795	1.74966	2.49201	2.5367	0.0268112	0.0993291	0.0240579	0.021986	0.538583	0.721004	0.609423	0.265665	FALSE	FALSE	FALSE	FALSE	TRUE	TRUE	TRUE	TRUE	FALSE	FALSE	FALSE	FALSE
Sutterella	-0.120017	0.618464	0.0583183	0.103445	0.626057	0.879921	0.728885	0.722358	-0.191703	0.702863	0.0800104	0.143204	0.848856	0.485844	0.936592	0.886783	0.993241	0.959709	1	0.994419	FALSE	FALSE	FALSE	FALSE	TRUE	TRUE	TRUE	TRUE	FALSE	FALSE	FALSE	FALSE
Incertae_Sedis_7	0.47762	0.170716	-0.680741	-0.0767088	0.611741	0.909387	0.721559	0.724724	0.780755	0.187726	-0.94343	-0.105846	0.445683	0.853314	0.358677	0.916944	0.993241	1	0.996881	0.994419	FALSE	FALSE	FALSE	FALSE	TRUE	TRUE	TRUE	TRUE	FALSE	FALSE	FALSE	FALSE
Desulfovibrio	1.16491	0	-1.08036	-1.2545	0.569835	0.883493	0.708319	0.686701	2.04429	0	-1.52525	-1.82686	0.0567325	1	0.145586	0.0853325	0.6364	1	0.753928	0.559016	FALSE	FALSE	FALSE	FALSE	TRUE	TRUE	TRUE	TRUE	FALSE	FALSE	FALSE	FALSE
Bilophila	1.30691	-0.906356	-1.33201	-1.57829	0.537788	0.798867	0.670185	0.644205	2.43016	-1.13455	-1.98753	-2.44998	0.0186502	0.261868	0.0522457	0.0177587	0.461587	0.855704	0.609423	0.257501	FALSE	FALSE	FALSE	FALSE	TRUE	TRUE	TRUE	TRUE	FALSE	FALSE	FALSE	FALSE
Incertae_Sedis_8	0.910202	-2.04337	-0.633349	-1.45775	0.559649	0.885085	0.701819	0.682206	1.62638	-2.30868	-0.902439	-2.13682	0.117494	0.0302935	0.376178	0.043474	0.654235	0.449026	0.996881	0.439991	FALSE	FALSE	FALSE	FALSE	TRUE	TRUE	TRUE	TRUE	FALSE	FALSE	FALSE	FALSE
Collinsella	0.841067	-0.967694	-1.24093	-0.306219	0.515785	0.827072	0.622962	0.634641	1.63066	-1.17002	-1.99199	-0.482508	0.108382	0.246777	0.0510872	0.631261	0.654235	0.855704	0.609423	0.916137	FALSE	FALSE	FALSE	FALSE	TRUE	TRUE	TRUE	TRUE	FALSE	FALSE	FALSE	FALSE
Incertae_Sedis_12	1.03573	-1.38575	-1.29039	-0.690454	0.584506	0.893243	0.699536	0.702154	1.77197	-1.55137	-1.84464	-0.983337	0.0943218	0.139228	0.0825869	0.33923	0.654235	0.721004	0.609423	0.833702	FALSE	FALSE	FALSE	FALSE	TRUE	TRUE	TRUE	TRUE	FALSE	FALSE	FALSE	FALSE
Incertae_Sedis_13	-1.46862	1.4623	1.3927	2.21357	0.569314	0.897029	0.693593	0.692386	-2.57962	1.63016	2.00795	3.19701	0.0297149	0.137507	0.075578	0.0108834	0.538583	0.721004	0.609423	0.197261	FALSE	FALSE	FALSE	FALSE	TRUE	TRUE	TRUE	TRUE	FALSE	FALSE	FALSE	FALSE
Gordonibacter	-0.285394	0.485785	1.02378	-0.106707	0.572056	0.901188	0.691651	0.694564	-0.498891	0.53905	1.4802	-0.153631	0.631283	0.604525	0.177088	0.881705	0.993241	1	0.802432	0.994419	FALSE	FALSE	FALSE	FALSE	TRUE	TRUE	TRUE	TRUE	FALSE	FALSE	FALSE	FALSE
Eggerthella	0.2255	0.562562	-0.364148	-0.728957	0.55544	0.87574	0.667463	0.671652	0.405985	0.642384	-0.54557	-1.08532	0.688351	0.526713	0.590397	0.288562	0.993241	0.966752	0.996881	0.818169	FALSE	FALSE	FALSE	FALSE	TRUE	TRUE	TRUE	TRUE	FALSE	FALSE	FALSE	FALSE
Senegalimassilia	0.0334776	0	0	-0.0173949	0.573771	0.903784	0.697547	0.697497	0.0583466	0	0	-0.024939	0.954747	1	1	0.980648	0.993241	1	1	0.994419	FALSE	FALSE	FALSE	FALSE	TRUE	TRUE	TRUE	TRUE	FALSE	FALSE	FALSE	FALSE
Adlercreutzia	0.0737215	-0.599414	-0.142215	0.396511	0.56603	0.886142	0.684582	0.686658	0.130243	-0.676431	-0.207739	0.577451	0.898105	0.509064	0.838227	0.572201	0.993241	0.959709	0.996881	0.916137	FALSE	FALSE	FALSE	FALSE	TRUE	TRUE	TRUE	TRUE	FALSE	FALSE	FALSE	FALSE
Coprobacter	0.359053	-0.19102	-0.315412	-0.329422	0.530997	0.847451	0.653051	0.652738	0.676186	-0.225406	-0.482981	-0.504677	0.50428	0.823245	0.632735	0.617599	0.993241	1	0.996881	0.916137	FALSE	FALSE	FALSE	FALSE	TRUE	TRUE	TRUE	TRUE	FALSE	FALSE	FALSE	FALSE
Alistipes	0.388813	-1.0881	0.16875	-0.8486	0.490456	0.770766	0.59378	0.625702	0.792759	-1.41171	0.284196	-1.35624	0.430419	0.162171	0.777043	0.179093	0.993241	0.75739	0.996881	0.720973	FALSE	FALSE	FALSE	FALSE	TRUE	TRUE	TRUE	TRUE	FALSE	FALSE	FALSE	FALSE
Parabacteroides	-0.0415865	-0.0987455	0.0529236	0.292899	0.440384	0.715171	0.533007	0.551643	-0.0944324	-0.138073	0.0992925	0.530959	0.925014	0.890548	0.921167	0.596996	0.993241	1	0.996881	0.916137	FALSE	FALSE	FALSE	FALSE	FALSE	TRUE	TRUE	TRUE	FALSE	FALSE	FALSE	FALSE
Bacteroides	0.279014	-0.635157	-0.24505	-0.183821	0.410886	0.793328	0.492933	0.553546	0.679056	-0.800623	-0.497126	-0.332079	0.498948	0.425582	0.620383	0.740647	0.993241	0.955201	0.996881	0.946504	FALSE	FALSE	FALSE	FALSE	TRUE	TRUE	TRUE	TRUE	FALSE	FALSE	FALSE	FALSE
Dielma	-0.380051	0.122306	0.225778	0.619556	0.534552	0.846967	0.650759	0.65522	-0.710971	0.144405	0.346945	0.945569	0.483955	0.886387	0.731656	0.353792	0.993241	1	0.996881	0.84098	FALSE	FALSE	FALSE	FALSE	TRUE	TRUE	TRUE	TRUE	FALSE	FALSE	FALSE	FALSE
Holdemanella	-0.0926686	2.16843	-0.124293	0.331704	0.572583	0.889258	0.700391	0.702213	-0.161843	2.43847	-0.177462	0.47237	0.873742	0.0286726	0.861687	0.643941	0.993241	0.449026	0.996881	0.916137	FALSE	FALSE	FALSE	FALSE	TRUE	TRUE	TRUE	TRUE	FALSE	FALSE	FALSE	FALSE
Faecalitalea	-0.465229	0.419875	0.745772	1.09032	0.580305	0.915759	0.699056	0.701708	-0.801698	0.458499	1.06683	1.5538	0.445885	0.658792	0.317184	0.158837	0.993241	1	0.996881	0.69792	FALSE	FALSE	FALSE	FALSE	TRUE	TRUE	TRUE	TRUE	FALSE	FALSE	FALSE	FALSE
Merdibacter	-0.427321	-0.674727	1.38922	0.308921	0.564499	0.888437	0.683064	0.68947	-0.756991	-0.759453	2.0338	0.448056	0.462555	0.461132	0.0629052	0.661489	0.993241	0.955201	0.609423	0.916137	FALSE	FALSE	FALSE	FALSE	TRUE	TRUE	TRUE	TRUE	FALSE	FALSE	FALSE	FALSE
Incertae_Sedis_16	-1.24471	0	1.26498	1.32935	0.571547	0.900413	0.692129	0.696533	-2.17779	0	1.82766	1.90852	0.0573807	1	0.10087	0.0886715	0.6364	1	0.609423	0.559016	FALSE	FALSE	FALSE	FALSE	TRUE	TRUE	TRUE	TRUE	FALSE	FALSE	FALSE	FALSE
[Clostridium]_innocuum_group	-1.06502	0.664018	-0.0783681	1.42577	0.545776	0.881042	0.659159	0.668481	-1.95138	0.753673	-0.118891	2.13285	0.0651592	0.459827	0.906548	0.0455163	0.6364	0.955201	0.996881	0.439991	FALSE	FALSE	FALSE	FALSE	TRUE	TRUE	TRUE	TRUE	FALSE	FALSE	FALSE	FALSE
Holdemania	-0.0791823	0.528235	0.309129	-0.0445323	0.477398	0.762227	0.5847	0.590928	-0.165862	0.693015	0.528698	-0.07536	0.868863	0.491164	0.599104	0.940197	0.993241	0.959709	0.996881	0.994419	FALSE	FALSE	FALSE	FALSE	TRUE	TRUE	TRUE	TRUE	FALSE	FALSE	FALSE	FALSE
Incertae_Sedis_18	0.465486	-2.03888	-0.346217	0.603684	0.562555	0.886788	0.705184	0.682331	0.827451	-2.29918	-0.490959	0.884738	0.424131	0.0402575	0.632311	0.39368	0.993241	0.449026	0.996881	0.849439	FALSE	FALSE	FALSE	FALSE	FALSE	TRUE	TRUE	TRUE	FALSE	FALSE	FALSE	FALSE
Turicibacter	0.953517	-0.623496	-1.30531	-1.18459	0.601568	0.878555	0.707301	0.715552	1.58505	-0.709684	-1.84548	-1.65549	0.123441	0.48338	0.0748583	0.108251	0.654235	0.959709	0.609423	0.627858	FALSE	FALSE	FALSE	FALSE	TRUE	TRUE	TRUE	TRUE	FALSE	FALSE	FALSE	FALSE
Granulicatella	1.01244	-1.3456	-1.66222	-1.17039	0.577781	0.916389	0.694376	0.699112	1.7523	-1.46838	-2.39383	-1.67411	0.11027	0.172741	0.0377113	0.125051	0.654235	0.75739	0.609423	0.658348	FALSE	FALSE	FALSE	FALSE	TRUE	TRUE	TRUE	TRUE	FALSE	FALSE	FALSE	FALSE
Streptococcus	0.525383	-0.261669	-0.666422	-0.698669	0.55115	0.82556	0.63851	0.673312	0.953247	-0.316959	-1.04371	-1.03766	0.343487	0.752144	0.299926	0.302719	0.993241	1	0.996881	0.818169	FALSE	FALSE	FALSE	FALSE	TRUE	TRUE	TRUE	TRUE	FALSE	FALSE	FALSE	FALSE
Family_XIII_AD3011_group	-0.162734	0	0.303164	0.271226	0.501427	0.781344	0.623018	0.619003	-0.324542	0	0.486606	0.438166	0.747066	1	0.628953	0.66341	0.993241	1	0.996881	0.916137	FALSE	FALSE	FALSE	FALSE	TRUE	TRUE	TRUE	TRUE	FALSE	FALSE	FALSE	FALSE
Family_XIII_UCG-001	0.469949	0	-0.146441	-1.03399	0.539864	0.832979	0.655968	0.650449	0.870496	0	-0.223243	-1.58965	0.390513	1	0.824765	0.121745	0.993241	1	0.996881	0.658348	FALSE	FALSE	FALSE	FALSE	TRUE	TRUE	TRUE	TRUE	FALSE	FALSE	FALSE	FALSE
Intestinibacter	-0.278485	1.18957	0.682449	0.00716617	0.541291	0.85408	0.659466	0.661606	-0.514483	1.39281	1.03485	0.0108315	0.612045	0.177595	0.31198	0.991456	0.993241	0.75739	0.996881	0.994419	FALSE	FALSE	FALSE	FALSE	TRUE	TRUE	TRUE	TRUE	FALSE	FALSE	FALSE	FALSE
Romboutsia	1.12495	-1.64413	-1.22168	-0.932196	0.523977	0.886542	0.657845	0.641584	2.14695	-1.85454	-1.85709	-1.45296	0.0380732	0.0712337	0.0708617	0.154234	0.613401	0.607582	0.609423	0.69792	FALSE	FALSE	FALSE	FALSE	TRUE	TRUE	TRUE	TRUE	FALSE	FALSE	FALSE	FALSE
NA_5	-0.881404	0	1.21232	0.804444	0.562755	0.886915	0.68529	0.682636	-1.56623	0	1.76907	1.17844	0.141304	1	0.100322	0.259743	0.660938	1	0.609423	0.818169	FALSE	FALSE	FALSE	FALSE	TRUE	TRUE	TRUE	TRUE	FALSE	FALSE	FALSE	FALSE
Incertae_Sedis_20	0.929421	0	-0.907295	-0.916489	0.562556	0.886788	0.687251	0.682331	1.65214	0	-1.32018	-1.34317	0.122441	1	0.209549	0.202196	0.654235	1	0.868131	0.720973	FALSE	FALSE	FALSE	FALSE	TRUE	TRUE	TRUE	TRUE	FALSE	FALSE	FALSE	FALSE
Christensenella	-0.389821	0	0.36034	1.07808	0.574063	0.90202	0.693712	0.695175	-0.679056	0	0.519437	1.55081	0.514184	1	0.615988	0.155361	0.993241	1	0.996881	0.69792	FALSE	FALSE	FALSE	FALSE	TRUE	TRUE	TRUE	TRUE	FALSE	FALSE	FALSE	FALSE
Incertae_Sedis_22	-0.100357	-0.37843	0.610049	-0.264233	0.646935	0.891991	0.776618	0.748976	-0.155126	-0.424253	0.78552	-0.352793	0.877372	0.673277	0.436009	0.725788	0.993241	1	0.996881	0.945905	FALSE	FALSE	FALSE	FALSE	TRUE	TRUE	TRUE	TRUE	FALSE	FALSE	FALSE	FALSE
Colidextribacter	0.0342963	0.608624	0.0395023	-0.263542	0.483223	0.798294	0.575454	0.594216	0.070974	0.762406	0.0686454	-0.443513	0.9436	0.448117	0.945448	0.658623	0.993241	0.955201	1	0.916137	FALSE	FALSE	FALSE	FALSE	FALSE	TRUE	TRUE	TRUE	FALSE	FALSE	FALSE	FALSE
Monoglobus	0.311551	0.289512	-0.314892	-0.373536	0.598986	0.867336	0.687481	0.68454	0.52013	0.333794	-0.458037	-0.545675	0.604796	0.739643	0.648502	0.587217	0.993241	1	0.996881	0.916137	FALSE	FALSE	FALSE	FALSE	TRUE	TRUE	TRUE	TRUE	FALSE	FALSE	FALSE	FALSE
UCG-002	0.347374	-1.12557	0.116552	-0.631782	0.513184	0.770975	0.620312	0.627347	0.676899	-1.45993	0.187893	-1.00707	0.500909	0.149202	0.851555	0.317694	0.993241	0.721141	0.996881	0.833702	FALSE	FALSE	FALSE	FALSE	TRUE	TRUE	TRUE	TRUE	FALSE	FALSE	FALSE	FALSE
Oscillospira	-0.938956	2.0207	0.87417	1.24647	0.526781	0.836611	0.633093	0.642724	-1.78244	2.41533	1.38079	1.93936	0.0820837	0.0202638	0.174824	0.0593596	0.654235	0.449026	0.802432	0.468296	FALSE	FALSE	FALSE	FALSE	FALSE	TRUE	TRUE	TRUE	FALSE	FALSE	FALSE	FALSE
Oscillibacter	0.303284	-0.715564	-0.451107	0.00433802	0.52065	0.809398	0.631378	0.618195	0.58251	-0.884069	-0.71448	0.00701723	0.561925	0.379411	0.477091	0.994419	0.993241	0.916911	0.996881	0.994419	FALSE	FALSE	FALSE	FALSE	TRUE	TRUE	TRUE	TRUE	FALSE	FALSE	FALSE	FALSE
UCG-005	0.139557	-1.45849	0.394951	-0.394904	0.532532	0.827006	0.665826	0.648504	0.262063	-1.76358	0.593174	-0.608946	0.794186	0.0829806	0.555332	0.544898	0.993241	0.668455	0.996881	0.916137	FALSE	FALSE	FALSE	FALSE	TRUE	TRUE	TRUE	TRUE	FALSE	FALSE	FALSE	FALSE
NK4A214_group	-0.601327	-0.250633	1.32415	0.39936	0.551741	0.860212	0.651892	0.660663	-1.08987	-0.291362	2.03124	0.604485	0.280893	0.771956	0.0474578	0.548202	0.993241	1	0.609423	0.916137	FALSE	FALSE	FALSE	FALSE	FALSE	TRUE	TRUE	TRUE	FALSE	FALSE	FALSE	FALSE
NA_7	-0.979268	0.773057	1.44494	1.14757	0.533661	0.864155	0.642545	0.649571	-1.835	0.894581	2.24877	1.76666	0.0743424	0.376642	0.0304051	0.0853178	0.6364	0.916911	0.609423	0.559016	FALSE	FALSE	FALSE	FALSE	FALSE	TRUE	TRUE	TRUE	FALSE	FALSE	FALSE	FALSE
Escherichia-Shigella	0.117449	-0.240868	-0.387676	0.197976	0.599078	1.02984	0.712216	0.738419	0.19605	-0.233889	-0.544323	0.268108	0.845321	0.815972	0.588502	0.789657	0.993241	1	0.996881	0.962187	FALSE	FALSE	FALSE	FALSE	TRUE	TRUE	TRUE	TRUE	FALSE	FALSE	FALSE	FALSE
UCG-003	0.011001	0.424868	0.0369271	0.0403051	0.495497	0.760199	0.616955	0.600213	0.022202	0.55889	0.0598538	0.0671513	0.98237	0.578591	0.952497	0.946714	0.993241	1	1	0.994419	FALSE	FALSE	FALSE	FALSE	TRUE	TRUE	TRUE	TRUE	FALSE	FALSE	FALSE	FALSE
Intestinimonas	-0.33165	0.809811	0.264624	0.593818	0.517924	0.83069	0.635424	0.628062	-0.640344	0.974865	0.416452	0.945478	0.525693	0.335636	0.679362	0.350236	0.993241	0.916911	0.996881	0.84098	FALSE	FALSE	FALSE	FALSE	TRUE	TRUE	TRUE	TRUE	FALSE	FALSE	FALSE	FALSE
Incertae_Sedis_24	0.501752	-0.949271	-0.520127	-0.304029	0.472831	0.819223	0.569281	0.563776	1.06117	-1.15875	-0.913656	-0.539273	0.292314	0.250555	0.364079	0.591434	0.993241	0.855704	0.996881	0.916137	FALSE	FALSE	FALSE	FALSE	TRUE	TRUE	TRUE	TRUE	FALSE	FALSE	FALSE	FALSE
Flavonifractor	-0.500505	1.59739	0.0588652	0.764919	0.473866	0.801398	0.593404	0.596535	-1.05621	1.99325	0.0991992	1.28227	0.294401	0.0500235	0.921256	0.203861	0.993241	0.505202	0.996881	0.720973	FALSE	FALSE	FALSE	FALSE	FALSE	TRUE	TRUE	TRUE	FALSE	FALSE	FALSE	FALSE
Ruthenibacterium	0.082777	0.831443	-0.159773	-0.228485	0.487112	0.810538	0.588555	0.599125	0.169934	1.02579	-0.271467	-0.381365	0.86559	0.308792	0.786892	0.704176	0.993241	0.916911	0.996881	0.945422	FALSE	FALSE	FALSE	FALSE	TRUE	TRUE	TRUE	TRUE	FALSE	FALSE	FALSE	FALSE
Anaerofilum	0.718519	0	-0.67874	-0.323764	0.575985	0.90714	0.696719	0.698189	1.24746	0	-0.974194	-0.46372	0.252342	1	0.362415	0.656923	0.993241	1	0.996881	0.916137	FALSE	FALSE	FALSE	FALSE	TRUE	TRUE	TRUE	TRUE	FALSE	FALSE	FALSE	FALSE
Agathobaculum	0.21624	0.279951	-0.197466	-0.406138	0.459804	0.774498	0.548027	0.58996	0.470288	0.361462	-0.360322	-0.688415	0.639479	0.718744	0.719593	0.49326	0.993241	1	0.996881	0.916137	FALSE	FALSE	FALSE	FALSE	TRUE	TRUE	TRUE	TRUE	FALSE	FALSE	FALSE	FALSE
[Clostridium]_methylpentosum_group	-0.608769	0.584425	0.633705	0.602469	0.561851	0.885016	0.679027	0.681551	-1.08351	0.660355	0.933254	0.883967	0.298271	0.520556	0.367699	0.392769	0.993241	0.966752	0.996881	0.849439	FALSE	FALSE	FALSE	FALSE	TRUE	TRUE	TRUE	TRUE	FALSE	FALSE	FALSE	FALSE
Phocea	-0.385334	0.809514	0.360642	0.474118	0.552111	0.885986	0.667649	0.67064	-0.697929	0.913687	0.540167	0.706963	0.493675	0.372331	0.595358	0.48817	0.993241	0.916911	0.996881	0.916137	FALSE	FALSE	FALSE	FALSE	TRUE	TRUE	TRUE	TRUE	FALSE	FALSE	FALSE	FALSE
Candidatus_Soleaferrea	-0.102768	-0.190381	0.141175	0.188292	0.545542	0.861292	0.660937	0.664563	-0.188377	-0.221041	0.213599	0.283332	0.852389	0.827195	0.83292	0.779697	0.993241	1	0.996881	0.958102	FALSE	FALSE	FALSE	FALSE	TRUE	TRUE	TRUE	TRUE	FALSE	FALSE	FALSE	FALSE
Anaerotruncus	-0.139711	0.42277	0.0961748	0.234476	0.552494	0.859435	0.663126	0.664334	-0.252872	0.491916	0.145032	0.352949	0.802435	0.62707	0.885848	0.727085	0.993241	1	0.996881	0.945905	FALSE	FALSE	FALSE	FALSE	TRUE	TRUE	TRUE	TRUE	FALSE	FALSE	FALSE	FALSE
Hydrogenoanaerobacterium	0.426232	0	-0.50265	1.08507	0.572698	0.901148	0.697294	0.693875	0.744253	0	-0.720859	1.56378	0.475706	1	0.489296	0.152307	0.993241	1	0.996881	0.69792	FALSE	FALSE	FALSE	FALSE	TRUE	TRUE	TRUE	TRUE	FALSE	FALSE	FALSE	FALSE
Paludicola	-0.279401	0	0.26125	0.829502	0.549736	0.854156	0.671075	0.665942	-0.508247	0	0.3893	1.24561	0.615736	1	0.700351	0.224456	0.993241	1	0.996881	0.756888	FALSE	FALSE	FALSE	FALSE	TRUE	TRUE	TRUE	TRUE	FALSE	FALSE	FALSE	FALSE
CAG-352	0.538432	-2.53835	-0.310588	-0.584587	0.56902	0.87104	0.699358	0.683412	0.946245	-2.91416	-0.444104	-0.855395	0.35308	0.0074139	0.660788	0.400457	0.993241	0.268754	0.996881	0.849439	FALSE	FALSE	FALSE	FALSE	TRUE	TRUE	TRUE	TRUE	FALSE	FALSE	FALSE	FALSE
Peptococcus	0.511277	1.08466	-0.591264	-0.767748	0.558204	0.880017	0.679107	0.678315	0.915932	1.23255	-0.870649	-1.13185	0.37521	0.238042	0.398629	0.276714	0.993241	0.855704	0.996881	0.818169	FALSE	FALSE	FALSE	FALSE	TRUE	TRUE	TRUE	TRUE	FALSE	FALSE	FALSE	FALSE
Incertae_Sedis_26	0.101385	0	-0.351945	0.682426	0.559651	0.88094	0.683061	0.682562	0.181158	0	-0.515246	0.999802	0.858669	1	0.613891	0.333263	0.993241	1	0.996881	0.833702	FALSE	FALSE	FALSE	FALSE	TRUE	TRUE	TRUE	TRUE	FALSE	FALSE	FALSE	FALSE
Incertae_Sedis_27	-0.0226794	-0.131954	0.288589	-0.0543659	0.657952	0.93655	0.760472	0.770085	-0.0344697	-0.140893	0.379486	-0.0705973	0.972613	0.888411	0.705624	0.943946	0.993241	1	0.996881	0.994419	FALSE	FALSE	FALSE	FALSE	TRUE	TRUE	TRUE	TRUE	FALSE	FALSE	FALSE	FALSE
Incertae_Sedis_28	-0.0645702	0.35864	0.424147	-0.345403	0.491644	0.80466	0.59716	0.594851	-0.131335	0.445704	0.710273	-0.580654	0.895871	0.65713	0.479798	0.563262	0.993241	1	0.996881	0.916137	FALSE	FALSE	FALSE	FALSE	TRUE	TRUE	TRUE	TRUE	FALSE	FALSE	FALSE	FALSE
Ruminococcus	-0.245046	0.623346	0.654574	-0.0438424	0.572357	0.823613	0.694359	0.670769	-0.428135	0.756844	0.942702	-0.0653614	0.670225	0.452373	0.349956	0.948123	0.993241	0.955201	0.996881	0.994419	FALSE	FALSE	FALSE	FALSE	TRUE	TRUE	TRUE	TRUE	FALSE	FALSE	FALSE	FALSE
Incertae_Sedis_30	0.182992	0.0514471	0.171426	-0.564474	0.527194	0.81264	0.612814	0.622537	0.347105	0.0633086	0.279737	-0.906732	0.729569	0.949704	0.780516	0.367704	0.993241	1	0.996881	0.849439	FALSE	FALSE	FALSE	FALSE	TRUE	TRUE	TRUE	TRUE	FALSE	FALSE	FALSE	FALSE
Lachnospiraceae_UCG-010	-0.143742	0.187124	0.391437	-0.0351382	0.584126	0.839943	0.681874	0.678986	-0.246081	0.222782	0.574061	-0.051751	0.806433	0.824438	0.568003	0.958893	0.993241	1	0.996881	0.994419	FALSE	FALSE	FALSE	FALSE	TRUE	TRUE	TRUE	TRUE	FALSE	FALSE	FALSE	FALSE
Tyzzerella	-0.281736	0.888127	0.163002	0.500935	0.534148	0.9093	0.65536	0.65422	-0.52745	0.976714	0.248721	0.765698	0.601519	0.336037	0.805166	0.449467	0.993241	0.916911	0.996881	0.870792	FALSE	FALSE	FALSE	FALSE	FALSE	TRUE	TRUE	TRUE	FALSE	FALSE	FALSE	FALSE
Butyricimonas	0.792015	-0.704656	-0.759729	-0.816824	0.514971	0.806648	0.623149	0.631659	1.53798	-0.873561	-1.21918	-1.29314	0.13234	0.387845	0.230291	0.203769	0.660938	0.921926	0.878741	0.720973	FALSE	FALSE	FALSE	FALSE	TRUE	TRUE	TRUE	TRUE	FALSE	FALSE	FALSE	FALSE
Odoribacter	0.466543	-1.00733	-0.456333	-0.348318	0.466013	0.730288	0.581233	0.572431	1.00114	-1.37937	-0.785111	-0.60849	0.32059	0.172659	0.435331	0.54505	0.993241	0.75739	0.996881	0.916137	FALSE	FALSE	FALSE	FALSE	TRUE	TRUE	TRUE	TRUE	FALSE	FALSE	FALSE	FALSE
Incertae_Sedis_32	-0.511294	-1.03225	0.569274	1.39391	0.56697	0.883637	0.683293	0.6847	-0.9018	-1.16819	0.833133	2.03579	0.381416	0.260964	0.417839	0.0598321	0.993241	0.855704	0.996881	0.468296	FALSE	FALSE	FALSE	FALSE	TRUE	TRUE	TRUE	TRUE	FALSE	FALSE	FALSE	FALSE
Segatella	1.48662	1.08408	-1.4017	-3.29486	0.57747	0.885897	0.767374	0.706771	2.57436	1.22371	-1.82663	-4.66184	0.0191002	0.23684	0.0843881	0.000194022	0.461587	0.855704	0.609423	0.0281332	FALSE	FALSE	FALSE	TRUE	TRUE	TRUE	TRUE	FALSE	FALSE	FALSE	FALSE	FALSE
Paraprevotella	2.02708	-1.51669	-2.06564	-2.46051	0.571547	0.900413	0.697216	0.69292	3.54665	-1.68444	-2.9627	-3.55093	0.00754623	0.13059	0.0180715	0.00749926	0.294587	0.721004	0.609423	0.175431	FALSE	FALSE	FALSE	FALSE	TRUE	TRUE	TRUE	TRUE	FALSE	FALSE	FALSE	FALSE
Incertae_Sedis_33	0.017572	0.161838	-0.156596	0.394558	0.521991	0.814485	0.631579	0.638946	0.0336635	0.1987	-0.247944	0.617514	0.973326	0.843585	0.805549	0.540678	0.993241	1	0.996881	0.916137	FALSE	FALSE	FALSE	FALSE	TRUE	TRUE	TRUE	TRUE	FALSE	FALSE	FALSE	FALSE
Clostridium	-0.872083	1.80618	1.33931	0.783393	0.557942	0.84941	0.671644	0.703736	-1.56304	2.12639	1.99408	1.11319	0.126335	0.0400249	0.0533556	0.272618	0.654235	0.449026	0.609423	0.818169	FALSE	FALSE	FALSE	FALSE	FALSE	TRUE	TRUE	TRUE	FALSE	FALSE	FALSE	FALSE
Dialister	-0.262285	-0.543241	0.694604	0.24026	0.653097	0.943575	0.741855	0.76194	-0.401602	-0.575726	0.936306	0.315327	0.689966	0.567801	0.354345	0.754039	0.993241	1	0.996881	0.950745	FALSE	FALSE	FALSE	FALSE	TRUE	TRUE	TRUE	TRUE	FALSE	FALSE	FALSE	FALSE
Veillonella	-0.293537	1.14972	-0.101781	0.255337	0.575899	0.90112	0.674612	0.703458	-0.509703	1.27588	-0.150873	0.362973	0.612696	0.208402	0.880735	0.718287	0.993241	0.839398	0.996881	0.945905	FALSE	FALSE	FALSE	FALSE	TRUE	TRUE	TRUE	TRUE	FALSE	FALSE	FALSE	FALSE
Massiliomicrobiota	-0.302807	1.47931	-0.414831	0.244336	0.572291	0.887082	0.685873	0.696548	-0.529114	1.66761	-0.604821	0.350781	0.604469	0.116129	0.554338	0.73063	0.993241	0.721004	0.996881	0.945905	FALSE	FALSE	FALSE	FALSE	TRUE	TRUE	TRUE	TRUE	FALSE	FALSE	FALSE	FALSE
Thomasclavelia	0.485604	0.163517	-1.21238	-0.497705	0.524458	0.889072	0.625747	0.64083	0.925915	0.183918	-1.93749	-0.776657	0.359541	0.854923	0.0591203	0.441517	0.993241	1	0.609423	0.870792	FALSE	FALSE	FALSE	FALSE	TRUE	TRUE	TRUE	TRUE	FALSE	FALSE	FALSE	FALSE
Erysipelotrichaceae_UCG-003	-0.270815	1.68911	0.204572	0.102063	0.537762	0.779489	0.634834	0.640641	-0.503596	2.16694	0.322244	0.159314	0.616248	0.03391	0.748302	0.873916	0.993241	0.449026	0.996881	0.994419	FALSE	FALSE	FALSE	FALSE	TRUE	TRUE	TRUE	TRUE	FALSE	FALSE	FALSE	FALSE
Christensenellaceae_R-7_group	-0.0312668	-0.79263	0.79199	-0.620305	0.567971	0.881595	0.682181	0.688416	-0.05505	-0.899086	1.16097	-0.901061	0.956282	0.372201	0.250253	0.371159	0.993241	0.916911	0.907167	0.849439	FALSE	FALSE	FALSE	FALSE	TRUE	TRUE	TRUE	TRUE	FALSE	FALSE	FALSE	FALSE
Gemmiger	0.265248	0.100356	0.0691635	-0.597249	0.551977	0.776296	0.654594	0.681703	0.480542	0.129276	0.105659	-0.876114	0.632385	0.897521	0.916164	0.384053	0.993241	1	0.996881	0.849439	FALSE	FALSE	FALSE	FALSE	TRUE	TRUE	TRUE	TRUE	FALSE	FALSE	FALSE	FALSE
NA_9	1.27816	-2.80349	-0.993563	-1.63742	0.468303	0.783658	0.593214	0.603289	2.72936	-3.57744	-1.67488	-2.71415	0.00812654	0.000655822	0.0986898	0.00846909	0.294587	0.0475471	0.609423	0.175431	FALSE	TRUE	FALSE	FALSE	TRUE	TRUE	TRUE	TRUE	FALSE	TRUE	FALSE	FALSE
Faecalibacterium	0.806039	-0.584828	-0.881151	-1.0155	0.432427	0.77225	0.530016	0.539858	1.86399	-0.757304	-1.6625	-1.88106	0.0659921	0.451093	0.100327	0.0636022	0.6364	0.955201	0.609423	0.468296	FALSE	FALSE	FALSE	FALSE	TRUE	TRUE	TRUE	TRUE	FALSE	FALSE	FALSE	FALSE
UCG-009	-0.0800177	0.825356	-0.0702139	0.106305	0.529806	0.834516	0.640014	0.644357	-0.151032	0.989023	-0.109707	0.164978	0.880898	0.330072	0.913327	0.869999	0.993241	0.916911	0.996881	0.994419	FALSE	FALSE	FALSE	FALSE	TRUE	TRUE	TRUE	TRUE	FALSE	FALSE	FALSE	FALSE
[Eubacterium]_siraeum_group	-1.08302	2.82927	1.31311	1.68815	0.591201	0.853746	0.730039	0.705175	-1.83189	3.31395	1.79869	2.39395	0.0746124	0.00199355	0.0798111	0.0215746	0.6364	0.0963551	0.609423	0.265665	FALSE	FALSE	FALSE	FALSE	FALSE	TRUE	TRUE	TRUE	FALSE	FALSE	FALSE	FALSE
Negativibacillus	0.242566	1.37596	-0.41334	-0.211539	0.523589	0.828301	0.652125	0.643696	0.463275	1.66118	-0.633835	-0.328632	0.645678	0.104496	0.529797	0.744148	0.993241	0.721004	0.996881	0.946504	FALSE	FALSE	FALSE	FALSE	TRUE	TRUE	TRUE	TRUE	FALSE	FALSE	FALSE	FALSE
DTU089	-0.0753752	0.437214	-0.305042	0.342801	0.531742	0.820248	0.635366	0.644321	-0.141752	0.533026	-0.480105	0.532034	0.887923	0.596697	0.633531	0.597379	0.993241	1	0.996881	0.916137	FALSE	FALSE	FALSE	FALSE	TRUE	TRUE	TRUE	TRUE	FALSE	FALSE	FALSE	FALSE
Acutalibacter	0.0497919	-0.194816	-0.27723	0.28451	0.478354	0.780086	0.568918	0.579124	0.10409	-0.249736	-0.487294	0.491276	0.917362	0.80344	0.6274	0.624593	0.993241	1	0.996881	0.916137	FALSE	FALSE	FALSE	FALSE	TRUE	TRUE	TRUE	TRUE	FALSE	FALSE	FALSE	FALSE
Incertae_Sedis_34	-0.223265	-1.10217	1.19374	-0.752797	0.647462	0.901706	0.753796	0.75128	-0.344832	-1.22232	1.58364	-1.00202	0.732345	0.229994	0.122535	0.323413	0.993241	0.855704	0.676268	0.833702	FALSE	FALSE	FALSE	FALSE	TRUE	TRUE	TRUE	TRUE	FALSE	FALSE	FALSE	FALSE
Phascolarctobacterium	1.01381	0.362612	-1.09324	-1.678	0.535076	0.809408	0.670132	0.659359	1.89469	0.447997	-1.63138	-2.54489	0.0650314	0.656458	0.110288	0.0146942	0.6364	1	0.63967	0.236739	FALSE	FALSE	FALSE	FALSE	TRUE	TRUE	TRUE	TRUE	FALSE	FALSE	FALSE	FALSE
Megamonas	0.150381	0	-2.78644	0.455389	0.579158	0.90723	0.697832	0.710361	0.259654	0	-3.993	0.641066	0.801687	1	0.00398857	0.539406	0.993241	1	0.578343	0.916137	FALSE	FALSE	FALSE	FALSE	TRUE	TRUE	TRUE	TRUE	FALSE	FALSE	FALSE	FALSE
Eisenbergiella	-0.143076	0	0.156764	0.0624136	0.561776	0.864067	0.683199	0.683573	-0.254684	0	0.229455	0.0913049	0.801136	1	0.820459	0.928008	0.993241	1	0.996881	0.994419	FALSE	FALSE	FALSE	FALSE	TRUE	TRUE	TRUE	TRUE	FALSE	FALSE	FALSE	FALSE
Fusicatenibacter	-0.459888	0.744588	0.705543	0.400543	0.495122	0.743	0.594364	0.62387	-0.928837	1.00214	1.18706	0.64203	0.356464	0.320051	0.239593	0.523147	0.993241	0.916911	0.890795	0.916137	FALSE	FALSE	FALSE	FALSE	FALSE	TRUE	TRUE	TRUE	FALSE	FALSE	FALSE	FALSE
Butyribacter	-0.680245	1.64023	1.05736	0.564827	0.551308	0.848927	0.669535	0.667423	-1.23387	1.93212	1.57924	0.84628	0.227883	0.0639007	0.125926	0.404835	0.993241	0.5791	0.676268	0.849439	FALSE	FALSE	FALSE	FALSE	TRUE	TRUE	TRUE	TRUE	FALSE	FALSE	FALSE	FALSE
Coprococcus	0.117488	-0.00365045	0.0326676	-0.190369	0.577385	0.820292	0.689786	0.674543	0.203482	-0.00445018	0.0473591	-0.282219	0.839394	0.996463	0.962372	0.778672	0.993241	1	1	0.958102	FALSE	FALSE	FALSE	FALSE	TRUE	TRUE	TRUE	TRUE	FALSE	FALSE	FALSE	FALSE
[Ruminococcus]_gauvreauii_group	-0.31792	0.789604	0.262688	0.339237	0.512254	0.851824	0.621907	0.639574	-0.620629	0.926957	0.42239	0.530411	0.537842	0.358685	0.674666	0.598324	0.993241	0.916911	0.996881	0.916137	FALSE	FALSE	FALSE	FALSE	FALSE	TRUE	TRUE	TRUE	FALSE	FALSE	FALSE	FALSE
CAG-56	0.11689	1.22627	-0.0315994	-0.400165	0.66564	0.930788	0.765484	0.764419	0.175606	1.31745	-0.0412803	-0.523489	0.861784	0.19766	0.967346	0.60448	0.993241	0.818879	1	0.916137	FALSE	FALSE	FALSE	FALSE	TRUE	TRUE	TRUE	TRUE	FALSE	FALSE	FALSE	FALSE
Marvinbryantia	-0.272286	-0.163172	0.725265	0.111904	0.523291	0.824628	0.645257	0.638119	-0.520333	-0.197873	1.12399	0.175365	0.60665	0.844479	0.269929	0.861971	0.993241	1	0.954628	0.994419	FALSE	FALSE	FALSE	FALSE	TRUE	TRUE	TRUE	TRUE	FALSE	FALSE	FALSE	FALSE
Barnesiella	-0.365647	-0.206346	0.448415	0.98751	0.628701	0.893607	0.729447	0.72333	-0.581591	-0.230913	0.614733	1.36523	0.564369	0.818654	0.542494	0.180426	0.993241	1	0.996881	0.720973	FALSE	FALSE	FALSE	FALSE	TRUE	TRUE	TRUE	TRUE	FALSE	FALSE	FALSE	FALSE
NA_10	-0.65622	0.652079	0.958207	0.952278	0.601813	0.85597	0.715337	0.714257	-1.0904	0.761801	1.33952	1.33324	0.280468	0.449555	0.186118	0.188154	0.993241	0.955201	0.817792	0.720973	FALSE	FALSE	FALSE	FALSE	TRUE	TRUE	TRUE	TRUE	FALSE	FALSE	FALSE	FALSE
Parasutterella	-0.175827	-0.113533	0.373855	0.149227	0.606644	0.89075	0.722135	0.711073	-0.289835	-0.127458	0.517708	0.209861	0.774157	0.899523	0.608878	0.835351	0.993241	1	0.996881	0.994419	FALSE	FALSE	FALSE	FALSE	TRUE	TRUE	TRUE	TRUE	FALSE	FALSE	FALSE	FALSE
Incertae_Sedis_36	-0.967369	-0.599061	1.67439	0.801702	0.643304	0.899928	0.749841	0.74562	-1.50375	-0.665677	2.23299	1.07521	0.140912	0.509639	0.0315173	0.289058	0.660938	0.959709	0.609423	0.818169	FALSE	FALSE	FALSE	FALSE	TRUE	TRUE	TRUE	TRUE	FALSE	FALSE	FALSE	FALSE
Blautia	-0.231909	0.76199	0.245028	0.164597	0.462197	0.680015	0.543709	0.56587	-0.501754	1.12055	0.450659	0.290875	0.617108	0.265563	0.653356	0.77184	0.993241	0.855704	0.996881	0.958102	FALSE	FALSE	FALSE	FALSE	TRUE	TRUE	TRUE	TRUE	FALSE	FALSE	FALSE	FALSE
Lachnospiraceae_UCG-003	-0.100929	0	0.0213011	1.61311	0.575985	0.90714	0.706426	0.698146	-0.175229	0	0.0301533	2.31057	0.865861	1	0.976786	0.0541416	0.993241	1	1	0.468296	FALSE	FALSE	FALSE	FALSE	TRUE	TRUE	TRUE	TRUE	FALSE	FALSE	FALSE	FALSE
Extibacter	-0.882591	1.86745	0.803009	1.24025	0.5318	0.84592	0.647819	0.646427	-1.65963	2.2076	1.23956	1.91862	0.107408	0.0350609	0.224748	0.0645926	0.654235	0.449026	0.878741	0.468296	FALSE	FALSE	FALSE	FALSE	TRUE	TRUE	TRUE	TRUE	FALSE	FALSE	FALSE	FALSE
Faecalimonas	-0.431233	0.593242	0.0890543	0.558179	0.540829	0.87777	0.648407	0.669238	-0.797354	0.675852	0.137343	0.834051	0.430779	0.503706	0.89157	0.410074	0.993241	0.959709	0.996881	0.849439	FALSE	FALSE	FALSE	FALSE	FALSE	TRUE	TRUE	TRUE	FALSE	FALSE	FALSE	FALSE
Sellimonas	-0.40681	0.31188	0.142866	0.282094	0.541752	0.909975	0.655263	0.667328	-0.750915	0.342735	0.218028	0.422721	0.460661	0.735051	0.829417	0.676602	0.993241	1	0.996881	0.92554	FALSE	FALSE	FALSE	FALSE	TRUE	TRUE	TRUE	TRUE	FALSE	FALSE	FALSE	FALSE
Faecalicatena	-0.569073	0.462399	0.574183	0.181222	0.563726	0.889263	0.686259	0.689395	-1.00949	0.51998	0.836685	0.262871	0.332664	0.612535	0.41912	0.797109	0.993241	1	0.996881	0.963174	FALSE	FALSE	FALSE	FALSE	TRUE	TRUE	TRUE	TRUE	FALSE	FALSE	FALSE	FALSE
Akkermansia	-0.085011	-4.11432	0.225147	0.914338	0.714121	0.947682	0.822564	0.800445	-0.119043	-4.34145	0.273713	1.14229	0.905903	0.000110038	0.785869	0.260875	0.993241	0.0159556	0.996881	0.818169	FALSE	TRUE	FALSE	FALSE	TRUE	FALSE	TRUE	TRUE	FALSE	FALSE	FALSE	FALSE
Asteroleplasma	-1.24882	0	0.978755	2.4276	0.569314	0.910713	0.70148	0.700155	-2.19354	0	1.39527	3.46723	0.0530171	1	0.193145	0.00604909	0.6364	1	0.823706	0.175424	FALSE	FALSE	FALSE	FALSE	FALSE	TRUE	TRUE	TRUE	FALSE	FALSE	FALSE	FALSE
Lachnospiraceae_FCS020_group	0.00922695	-0.664644	0.259982	-0.00620649	0.53645	0.844955	0.651401	0.648093	0.0172	-0.786603	0.399112	-0.00957653	0.986391	0.437684	0.692637	0.992423	0.993241	0.955201	0.996881	0.994419	FALSE	FALSE	FALSE	FALSE	TRUE	TRUE	TRUE	TRUE	FALSE	FALSE	FALSE	FALSE
Mediterraneibacter	0.100854	0.284662	-0.30224	-0.00581653	0.546609	0.767164	0.633683	0.637057	0.184509	0.371057	-0.476958	-0.00913031	0.85407	0.711552	0.634661	0.992737	0.993241	1	0.996881	0.994419	FALSE	FALSE	FALSE	FALSE	TRUE	TRUE	TRUE	TRUE	FALSE	FALSE	FALSE	FALSE
Agathobacter	0.269243	0.0534112	-0.301496	-0.265885	0.555205	0.868301	0.669978	0.663809	0.484943	0.0615123	-0.450009	-0.400544	0.629253	0.951129	0.654115	0.689993	0.993241	1	0.996881	0.935038	FALSE	FALSE	FALSE	FALSE	TRUE	TRUE	TRUE	TRUE	FALSE	FALSE	FALSE	FALSE
NA_11	0.313315	0.0222465	-0.274863	-0.494034	0.55976	0.827836	0.630894	0.651596	0.559731	0.0268731	-0.435672	-0.758191	0.577118	0.978623	0.664166	0.45041	0.993241	1	0.996881	0.870792	FALSE	FALSE	FALSE	FALSE	TRUE	TRUE	TRUE	TRUE	FALSE	FALSE	FALSE	FALSE
Roseburia	0.216331	-0.252835	-0.541545	0.116034	0.554784	0.779955	0.671227	0.654376	0.389937	-0.324166	-0.8068	0.17732	0.697674	0.746703	0.4223	0.859728	0.993241	1	0.996881	0.994419	FALSE	FALSE	FALSE	FALSE	TRUE	TRUE	TRUE	TRUE	FALSE	FALSE	FALSE	FALSE
Shuttleworthia	0.00256545	-0.433638	-0.253976	0.336721	0.562386	0.894528	0.679915	0.686935	0.00456173	-0.484768	-0.373541	0.490179	0.99643	0.635907	0.714767	0.632176	0.99643	1	0.996881	0.916137	FALSE	FALSE	FALSE	FALSE	TRUE	TRUE	TRUE	TRUE	FALSE	FALSE	FALSE	FALSE
Lachnospira	0.561678	-0.836454	-0.444059	-0.653078	0.498355	0.830667	0.610115	0.622314	1.12706	-1.00697	-0.727828	-1.04943	0.263736	0.317573	0.469255	0.297749	0.993241	0.916911	0.996881	0.818169	FALSE	FALSE	FALSE	FALSE	TRUE	TRUE	TRUE	TRUE	FALSE	FALSE	FALSE	FALSE
Lachnospiraceae_NK4A136_group	0.230279	0.592704	0.00488809	-0.759715	0.55747	0.819565	0.683289	0.669746	0.413078	0.723193	0.00715377	-1.13433	0.680849	0.472042	0.994313	0.260638	0.993241	0.959709	1	0.818169	FALSE	FALSE	FALSE	FALSE	TRUE	TRUE	TRUE	TRUE	FALSE	FALSE	FALSE	FALSE
GCA-900066575	0.00906527	0.604484	-0.134161	-0.035292	0.482601	0.781795	0.593875	0.602264	0.0187842	0.7732	-0.225907	-0.0585989	0.985094	0.443359	0.822274	0.953525	0.993241	0.955201	0.996881	0.994419	FALSE	FALSE	FALSE	FALSE	TRUE	TRUE	TRUE	TRUE	FALSE	FALSE	FALSE	FALSE
Frisingicoccus	0.675983	-1.001	-0.733843	-0.433555	0.575985	0.910872	0.697358	0.699029	1.17361	-1.09894	-1.05232	-0.620224	0.285023	0.313922	0.333176	0.557916	0.993241	0.916911	0.996881	0.916137	FALSE	FALSE	FALSE	FALSE	TRUE	TRUE	TRUE	TRUE	FALSE	FALSE	FALSE	FALSE
[Eubacterium]_ventriosum_group	-0.286018	1.31794	0.406414	0.369852	0.537166	0.837527	0.65014	0.644824	-0.532459	1.5736	0.625118	0.57357	0.596971	0.122433	0.534982	0.569053	0.993241	0.721004	0.996881	0.916137	FALSE	FALSE	FALSE	FALSE	TRUE	TRUE	TRUE	TRUE	FALSE	FALSE	FALSE	FALSE
Dorea	0.0801448	0.761267	-0.373059	0.0778173	0.545819	0.80839	0.637636	0.66267	0.146834	0.941708	-0.585066	0.11743	0.883647	0.349288	0.560214	0.906825	0.993241	0.916911	0.996881	0.994419	FALSE	FALSE	FALSE	FALSE	TRUE	TRUE	TRUE	TRUE	FALSE	FALSE	FALSE	FALSE
[Ruminococcus]_gnavus_group	-0.83088	1.1338	0.968435	0.700152	0.586605	0.978997	0.687146	0.718662	-1.41642	1.15812	1.40936	0.974244	0.164027	0.253359	0.166091	0.335514	0.743246	0.855704	0.802432	0.833702	FALSE	FALSE	FALSE	FALSE	TRUE	TRUE	TRUE	TRUE	FALSE	FALSE	FALSE	FALSE
Moryella	0.172973	0	0.237558	-1.07172	0.570942	0.870106	0.68288	0.68104	0.302961	0	0.347877	-1.57365	0.76453	1	0.730965	0.128661	0.993241	1	0.996881	0.658348	FALSE	FALSE	FALSE	FALSE	TRUE	TRUE	TRUE	TRUE	FALSE	FALSE	FALSE	FALSE
[Eubacterium]_eligens_group	-0.157339	1.61693	-0.087099	0.021171	0.480433	0.75582	0.606237	0.610436	-0.327495	2.13931	-0.143671	0.0346817	0.744397	0.0363557	0.886226	0.972445	0.993241	0.449026	0.996881	0.994419	FALSE	FALSE	FALSE	FALSE	FALSE	TRUE	TRUE	TRUE	FALSE	FALSE	FALSE	FALSE
[Eubacterium]_xylanophilum_group	-0.379456	0.794292	0.623349	0.54894	0.575452	0.855736	0.699278	0.680322	-0.659406	0.928197	0.891418	0.806882	0.514353	0.360254	0.379359	0.425691	0.993241	0.916911	0.996881	0.869369	FALSE	FALSE	FALSE	FALSE	TRUE	TRUE	TRUE	TRUE	FALSE	FALSE	FALSE	FALSE
[Eubacterium]_ruminantium_group	-0.0837836	0	0.1721	1.34513	0.625696	0.93033	0.745887	0.736371	-0.133905	0	0.230732	1.82671	0.895697	1	0.82141	0.0927087	0.993241	1	0.996881	0.560115	FALSE	FALSE	FALSE	FALSE	TRUE	TRUE	TRUE	TRUE	FALSE	FALSE	FALSE	FALSE
Anaerobutyricum	-0.60424	1.30442	0.653307	0.777965	0.502872	0.79327	0.618537	0.615516	-1.20158	1.64436	1.05621	1.26392	0.236422	0.10775	0.297055	0.213396	0.993241	0.721004	0.996881	0.736725	FALSE	FALSE	FALSE	FALSE	TRUE	TRUE	TRUE	TRUE	FALSE	FALSE	FALSE	FALSE
Anaerostipes	-0.87269	1.9251	0.894171	0.86204	0.548794	0.793267	0.653808	0.657318	-1.5902	2.42679	1.36764	1.31145	0.116719	0.0180592	0.17621	0.194391	0.654235	0.449026	0.802432	0.720973	FALSE	FALSE	FALSE	FALSE	TRUE	TRUE	TRUE	TRUE	FALSE	FALSE	FALSE	FALSE
Defluviitaleaceae_UCG-011	-0.308668	-0.00108539	0.370812	0.720673	0.546552	0.837369	0.65742	0.665971	-0.564755	-0.0012962	0.564041	1.08214	0.576305	0.998974	0.576785	0.287537	0.993241	1	0.996881	0.818169	FALSE	FALSE	FALSE	FALSE	TRUE	TRUE	TRUE	TRUE	FALSE	FALSE	FALSE	FALSE
Lachnospiraceae_UCG-008	-0.0611891	0	0.141056	0.95689	0.569107	0.892957	0.69274	0.688559	-0.107518	0	0.203621	1.3897	0.916155	1	0.842062	0.189864	0.993241	1	0.996881	0.720973	FALSE	FALSE	FALSE	FALSE	TRUE	TRUE	TRUE	TRUE	FALSE	FALSE	FALSE	FALSE
Lachnospiraceae_ND3007_group	0.468479	0.0060669	-0.464435	-0.751928	0.622377	0.876458	0.719641	0.725346	0.752726	0.00692207	-0.64537	-1.03665	0.455009	0.994504	0.521525	0.304697	0.993241	1	0.996881	0.818169	FALSE	FALSE	FALSE	FALSE	TRUE	TRUE	TRUE	TRUE	FALSE	FALSE	FALSE	FALSE
Hungatella	-0.943096	1.47544	0.368332	1.06111	0.552381	0.883787	0.665023	0.675068	-1.70733	1.66945	0.553864	1.57186	0.103239	0.110607	0.585812	0.13167	0.654235	0.721004	0.996881	0.658348	FALSE	FALSE	FALSE	FALSE	TRUE	TRUE	TRUE	TRUE	FALSE	FALSE	FALSE	FALSE
Enterocloster	0.0185463	0.365156	-0.194648	0.0590585	0.409273	0.71603	0.513832	0.553623	0.0453152	0.509974	-0.378816	0.106676	0.963968	0.611457	0.705816	0.91531	0.993241	1	0.996881	0.994419	FALSE	FALSE	FALSE	FALSE	FALSE	TRUE	TRUE	TRUE	FALSE	FALSE	FALSE	FALSE
Lachnospiraceae_UCG-004	-0.0528913	1.22082	0.194793	-0.480507	0.492056	0.791093	0.59873	0.613878	-0.10749	1.54321	0.325345	-0.78274	0.914798	0.128621	0.746178	0.437199	0.993241	0.721004	0.996881	0.870792	FALSE	FALSE	FALSE	FALSE	TRUE	TRUE	TRUE	TRUE	FALSE	FALSE	FALSE	FALSE
Lachnoclostridium	0.227182	0.231824	-0.43808	-0.282112	0.497403	0.806888	0.588073	0.621266	0.456737	0.287306	-0.744942	-0.454092	0.64918	0.77467	0.458635	0.651074	0.993241	1	0.996881	0.916137	FALSE	FALSE	FALSE	FALSE	TRUE	TRUE	TRUE	TRUE	FALSE	FALSE	FALSE	FALSE

## Sheet: Endo_IBD_asRef
taxon	lfc_(Intercept)	lfc_Patient_Type_BaselineHC	lfc_Patient_Type_BaselineIBD	lfc_Patient_Type_BaselineEndo	se_(Intercept)	se_Patient_Type_BaselineHC	se_Patient_Type_BaselineIBD	se_Patient_Type_BaselineEndo	W_(Intercept)	W_Patient_Type_BaselineHC	W_Patient_Type_BaselineIBD	W_Patient_Type_BaselineEndo	p_(Intercept)	p_Patient_Type_BaselineHC	p_Patient_Type_BaselineIBD	p_Patient_Type_BaselineEndo	q_(Intercept)	q_Patient_Type_BaselineHC	q_Patient_Type_BaselineIBD	q_Patient_Type_BaselineEndo	diff_(Intercept)	diff_Patient_Type_BaselineHC	diff_Patient_Type_BaselineIBD	diff_Patient_Type_BaselineEndo	passed_ss_(Intercept)	passed_ss_Patient_Type_BaselineHC	passed_ss_Patient_Type_BaselineIBD	passed_ss_Patient_Type_BaselineEndo	diff_robust_(Intercept)	diff_robust_Patient_Type_BaselineHC	diff_robust_Patient_Type_BaselineIBD	diff_robust_Patient_Type_BaselineEndo
NA_1	-0.0291461	0	0.0893542	0	0.623208	0.752727	0.779294	0.927781	-0.0467678	0	0.11466	0	0.96372	1	0.911232	1	0.999069	1	0.976009	1	FALSE	FALSE	FALSE	FALSE	TRUE	TRUE	TRUE	TRUE	FALSE	FALSE	FALSE	FALSE
NA_2	0.474319	-0.26948	-0.549992	-1.06626	0.601467	0.725327	0.742615	0.865611	0.788604	-0.371528	-0.740615	-1.2318	0.435973	0.712619	0.464164	0.226728	0.947946	1	0.810889	0.789113	FALSE	FALSE	FALSE	FALSE	TRUE	TRUE	TRUE	TRUE	FALSE	FALSE	FALSE	FALSE
TM7x	-0.908053	0.7574	0.960344	1.09163	0.589937	0.713816	0.739526	0.8965	-1.53924	1.06106	1.2986	1.21766	0.138007	0.300173	0.207531	0.236254	0.606395	0.984108	0.76661	0.79667	FALSE	FALSE	FALSE	FALSE	TRUE	TRUE	TRUE	TRUE	FALSE	FALSE	FALSE	FALSE
Incertae_Sedis_3	0.143874	0	-0.925579	1.84974	0.62079	0.761127	0.779969	0.924308	0.231759	0	-1.18669	2.00122	0.821909	1	0.26573	0.0764026	0.99771	1	0.76661	0.615465	FALSE	FALSE	FALSE	FALSE	FALSE	TRUE	TRUE	TRUE	FALSE	FALSE	FALSE	FALSE
Victivallis	0.262465	0	-0.032804	-0.447294	0.603557	0.73557	0.757458	0.938677	0.434863	0	-0.043308	-0.476516	0.66947	1	0.965992	0.640149	0.956233	1	0.976009	0.998321	FALSE	FALSE	FALSE	FALSE	TRUE	TRUE	TRUE	TRUE	FALSE	FALSE	FALSE	FALSE
Bifidobacterium	0.15057	-0.412921	0.0340193	-0.303294	0.605941	0.710261	0.752245	0.873773	0.248489	-0.581365	0.0452237	-0.347108	0.804444	0.562762	0.964051	0.729495	0.99771	1	0.976009	1	FALSE	FALSE	FALSE	FALSE	TRUE	TRUE	TRUE	TRUE	FALSE	FALSE	FALSE	FALSE
CAG-196	0.356663	0	-2.93081	0	0.625616	0.757484	0.779825	0.93124	0.5701	0	-3.75829	0	0.584261	1	0.00555791	1	0.956233	1	0.134316	1	FALSE	FALSE	FALSE	FALSE	TRUE	TRUE	TRUE	TRUE	FALSE	FALSE	FALSE	FALSE
Methanobrevibacter	-0.0158151	0	1.71303	0.000561687	0.618361	0.757028	0.771481	0.929667	-0.0255759	0	2.22044	0.000604181	0.980099	1	0.0506564	0.99953	0.999069	1	0.424408	1	FALSE	FALSE	FALSE	FALSE	TRUE	TRUE	TRUE	TRUE	FALSE	FALSE	FALSE	FALSE
Haemophilus	-0.299027	0.510964	-0.623336	1.99018	0.631958	0.752451	0.78046	0.914333	-0.473175	0.679066	-0.798678	2.17665	0.639112	0.501693	0.430021	0.0365462	0.956233	1	0.802124	0.556351	FALSE	FALSE	FALSE	FALSE	TRUE	TRUE	TRUE	TRUE	FALSE	FALSE	FALSE	FALSE
Oxalobacter	-0.000712498	0.343873	0.317393	-1.33913	0.60105	0.731912	0.751713	0.896905	-0.00118542	0.469828	0.422226	-1.49306	0.999069	0.644817	0.678479	0.154878	0.999069	1	0.897591	0.752424	FALSE	FALSE	FALSE	FALSE	TRUE	TRUE	TRUE	TRUE	FALSE	FALSE	FALSE	FALSE
Sutterella	0.321558	-0.373497	-0.375688	-0.42862	0.54855	0.679883	0.69513	0.897601	0.586197	-0.549355	-0.540457	-0.477517	0.560738	0.585539	0.591608	0.635358	0.956233	1	0.832846	0.998321	FALSE	FALSE	FALSE	FALSE	TRUE	TRUE	TRUE	TRUE	FALSE	FALSE	FALSE	FALSE
Incertae_Sedis_7	0.471447	-0.664808	-0.108093	0.0191288	0.598531	0.727262	0.753432	0.931467	0.787674	-0.914124	-0.143467	0.0205362	0.441732	0.373435	0.887608	0.983855	0.947946	1	0.976009	1	FALSE	FALSE	FALSE	FALSE	TRUE	TRUE	TRUE	TRUE	FALSE	FALSE	FALSE	FALSE
Desulfovibrio	0.0943101	0	-0.221462	1.08356	0.60105	0.750252	0.752954	0.906308	0.156909	0	-0.294124	1.19557	0.877165	1	0.772224	0.248276	0.999069	1	0.932481	0.805094	FALSE	FALSE	FALSE	FALSE	FALSE	TRUE	TRUE	TRUE	FALSE	FALSE	FALSE	FALSE
Bilophila	0.223667	-0.239011	-0.5326	1.0962	0.522039	0.674337	0.670638	0.816514	0.428449	-0.354438	-0.79417	1.34254	0.670128	0.724472	0.430777	0.185368	0.956233	1	0.802124	0.752424	FALSE	FALSE	FALSE	FALSE	TRUE	TRUE	TRUE	TRUE	FALSE	FALSE	FALSE	FALSE
Incertae_Sedis_8	-1.31006	1.59667	0.724952	2.23322	0.615896	0.763243	0.768584	0.906572	-2.12708	2.09196	0.943231	2.46336	0.0443573	0.0476765	0.355366	0.0216719	0.357323	0.345655	0.802124	0.523736	FALSE	FALSE	FALSE	FALSE	FALSE	TRUE	TRUE	TRUE	FALSE	FALSE	FALSE	FALSE
Collinsella	-0.303515	-0.0865909	0.800806	1.15754	0.587973	0.69904	0.73286	0.842839	-0.516205	-0.123871	1.09271	1.37338	0.607674	0.901846	0.279038	0.17492	0.956233	1	0.76661	0.752424	FALSE	FALSE	FALSE	FALSE	TRUE	TRUE	TRUE	TRUE	FALSE	FALSE	FALSE	FALSE
Incertae_Sedis_12	-0.526917	0.282012	0.834632	1.5756	0.601702	0.730818	0.756478	0.915661	-0.875711	0.385886	1.10331	1.72072	0.393393	0.704368	0.285265	0.103449	0.947946	1	0.76661	0.647746	FALSE	FALSE	FALSE	FALSE	TRUE	TRUE	TRUE	TRUE	FALSE	FALSE	FALSE	FALSE
Incertae_Sedis_13	-0.183208	0.11705	0.890601	-1.27245	0.618361	0.751235	0.773426	0.92082	-0.296281	0.15581	1.1515	-1.38187	0.773739	0.879622	0.279197	0.200344	0.989204	1	0.76661	0.752424	FALSE	FALSE	FALSE	FALSE	TRUE	TRUE	TRUE	TRUE	FALSE	FALSE	FALSE	FALSE
Gordonibacter	0.0235034	0.724648	-0.45316	-0.295941	0.621444	0.749944	0.775952	0.925065	0.0378206	0.96627	-0.584006	-0.319914	0.970758	0.362208	0.575309	0.757229	0.999069	1	0.832846	1	FALSE	FALSE	FALSE	FALSE	TRUE	TRUE	TRUE	TRUE	FALSE	FALSE	FALSE	FALSE
Eggerthella	0.611174	-0.740061	-1.15219	-0.372717	0.606713	0.727214	0.754366	0.897235	1.00735	-1.01767	-1.52736	-0.415407	0.323814	0.318987	0.139745	0.681535	0.901737	0.984108	0.736483	0.998321	FALSE	FALSE	FALSE	FALSE	TRUE	TRUE	TRUE	TRUE	FALSE	FALSE	FALSE	FALSE
Senegalimassilia	0.0432379	0	-0.0647117	0	0.623208	0.755598	0.778873	0.927781	0.0693795	0	-0.0830838	0	0.946205	1	0.935604	1	0.999069	1	0.976009	1	FALSE	FALSE	FALSE	FALSE	TRUE	TRUE	TRUE	TRUE	FALSE	FALSE	FALSE	FALSE
Adlercreutzia	-0.702581	0.643848	1.13526	0.789258	0.608113	0.736612	0.761806	0.909083	-1.15535	0.874066	1.49022	0.868192	0.266022	0.395861	0.156893	0.398967	0.838547	1	0.736483	0.933068	FALSE	FALSE	FALSE	FALSE	TRUE	TRUE	TRUE	TRUE	FALSE	FALSE	FALSE	FALSE
Coprobacter	-0.00885562	0.0622568	0.000929629	0.380865	0.590444	0.718706	0.741718	0.868584	-0.0149982	0.0866235	0.00125335	0.438489	0.988136	0.931566	0.999009	0.664281	0.999069	1	0.999009	0.998321	FALSE	FALSE	FALSE	FALSE	TRUE	TRUE	TRUE	TRUE	FALSE	FALSE	FALSE	FALSE
Alistipes	-0.876171	1.44349	0.378828	1.27794	0.53899	0.649663	0.702217	0.78368	-1.62558	2.22191	0.539475	1.63069	0.108234	0.0293051	0.591157	0.107148	0.575356	0.251679	0.832846	0.647746	FALSE	FALSE	FALSE	FALSE	TRUE	TRUE	TRUE	TRUE	FALSE	FALSE	FALSE	FALSE
Parabacteroides	-0.31722	0.338317	0.530977	0.28859	0.505414	0.604317	0.643528	0.728487	-0.627644	0.559835	0.825102	0.39615	0.532118	0.577239	0.411896	0.693104	0.956233	1	0.802124	0.999293	FALSE	FALSE	FALSE	FALSE	TRUE	TRUE	TRUE	TRUE	FALSE	FALSE	FALSE	FALSE
Bacteroides	-0.533031	0.576755	0.590668	0.825001	0.632745	0.703466	0.769508	0.803881	-0.84241	0.819876	0.767592	1.02627	0.401923	0.41458	0.444857	0.307675	0.947946	1	0.802953	0.857939	FALSE	FALSE	FALSE	FALSE	TRUE	TRUE	TRUE	TRUE	FALSE	FALSE	FALSE	FALSE
Dielma	-0.434633	0.29012	0.636582	0.0675382	0.584273	0.709203	0.736519	0.869081	-0.743886	0.409078	0.864311	0.0777122	0.464166	0.68611	0.395974	0.938701	0.947946	1	0.802124	1	FALSE	FALSE	FALSE	FALSE	TRUE	TRUE	TRUE	TRUE	FALSE	FALSE	FALSE	FALSE
Holdemanella	1.89887	-2.10607	-1.69739	-1.97858	0.606053	0.744769	0.769736	0.912313	3.13318	-2.82782	-2.20516	-2.16875	0.00733278	0.0134243	0.044666	0.0478151	0.132907	0.216281	0.424408	0.599356	FALSE	FALSE	FALSE	FALSE	TRUE	TRUE	TRUE	TRUE	FALSE	FALSE	FALSE	FALSE
Faecalitalea	-0.222242	0.512546	0.809774	-0.23003	0.634937	0.761646	0.787457	0.939306	-0.350023	0.672944	1.02834	-0.244894	0.735358	0.519944	0.333875	0.812703	0.975216	1	0.802124	1	FALSE	FALSE	FALSE	FALSE	TRUE	TRUE	TRUE	TRUE	FALSE	FALSE	FALSE	FALSE
Merdibacter	-1.27894	2.25059	1.12298	0.864571	0.612032	0.739724	0.768958	0.911695	-2.08965	3.04247	1.46039	0.948312	0.0568698	0.00943562	0.167925	0.360267	0.374823	0.181316	0.736483	0.885401	FALSE	FALSE	FALSE	FALSE	TRUE	TRUE	TRUE	TRUE	FALSE	FALSE	FALSE	FALSE
Incertae_Sedis_16	-1.4216	1.45162	1.46868	0	0.62079	0.750234	0.777628	0.924308	-2.28998	1.93489	1.88867	0	0.047776	0.0850028	0.0915311	1	0.358666	0.474054	0.53088	1	FALSE	FALSE	FALSE	FALSE	TRUE	TRUE	TRUE	TRUE	FALSE	FALSE	FALSE	FALSE
[Clostridium]_innocuum_group	-0.57789	-0.555738	0.901084	-0.474173	0.621294	0.739398	0.771153	0.90317	-0.93014	-0.751608	1.16849	-0.52501	0.363391	0.461041	0.25635	0.605348	0.940922	1	0.76661	0.998321	FALSE	FALSE	FALSE	FALSE	TRUE	TRUE	TRUE	TRUE	FALSE	FALSE	FALSE	FALSE
Holdemania	0.272165	-0.0324572	-0.433436	-0.338391	0.529161	0.64438	0.672968	0.779444	0.514332	-0.0503696	-0.644066	-0.434144	0.609044	0.960007	0.522162	0.665852	0.956233	1	0.822972	0.998321	FALSE	FALSE	FALSE	FALSE	TRUE	TRUE	TRUE	TRUE	FALSE	FALSE	FALSE	FALSE
Incertae_Sedis_18	-1.75028	1.87931	2.7819	2.22873	0.61101	0.760934	0.763029	0.910266	-2.86457	2.46975	3.64586	2.44843	0.0142325	0.0295072	0.00335187	0.030681	0.158961	0.251679	0.115735	0.556351	FALSE	FALSE	FALSE	FALSE	FALSE	TRUE	TRUE	TRUE	FALSE	FALSE	FALSE	FALSE
Turicibacter	0.153132	-0.495166	-0.421757	0.813341	0.567473	0.69544	0.726761	0.898873	0.26985	-0.712018	-0.580325	0.904845	0.789124	0.481954	0.566029	0.372757	0.994982	1	0.832846	0.900829	FALSE	FALSE	FALSE	FALSE	TRUE	TRUE	TRUE	TRUE	FALSE	FALSE	FALSE	FALSE
Granulicatella	-0.51005	-0.129964	0.314545	1.53545	0.638965	0.762534	0.790264	0.939568	-0.798243	-0.170437	0.398025	1.63421	0.443273	0.868065	0.698976	0.133262	0.947946	1	0.899874	0.743194	FALSE	FALSE	FALSE	FALSE	TRUE	TRUE	TRUE	TRUE	FALSE	FALSE	FALSE	FALSE
Streptococcus	0.0868257	-0.218105	-0.297668	0.451513	0.560925	0.661532	0.718617	0.837714	0.15479	-0.329697	-0.414224	0.538982	0.877397	0.742536	0.679877	0.591474	0.999069	1	0.897591	0.998321	FALSE	FALSE	FALSE	FALSE	TRUE	TRUE	TRUE	TRUE	FALSE	FALSE	FALSE	FALSE
Family_XIII_AD3011_group	0.15019	0	-0.0792545	-0.299968	0.52811	0.66194	0.680941	0.801014	0.284392	0	-0.11639	-0.374485	0.777444	1	0.907873	0.709842	0.989204	1	0.976009	0.999293	FALSE	FALSE	FALSE	FALSE	TRUE	TRUE	TRUE	TRUE	FALSE	FALSE	FALSE	FALSE
Family_XIII_UCG-001	0.333269	0	-0.934865	0.149637	0.561893	0.691324	0.709003	0.854027	0.593118	0	-1.31856	0.175213	0.557271	1	0.196675	0.862016	0.956233	1	0.76661	1	FALSE	FALSE	FALSE	FALSE	TRUE	TRUE	TRUE	TRUE	FALSE	FALSE	FALSE	FALSE
Intestinibacter	0.734197	-0.320472	-1.04307	-0.999725	0.587493	0.714889	0.740075	0.876421	1.24971	-0.448282	-1.40941	-1.14069	0.224537	0.658334	0.172693	0.266265	0.75716	1	0.736483	0.82982	FALSE	FALSE	FALSE	FALSE	TRUE	TRUE	TRUE	TRUE	FALSE	FALSE	FALSE	FALSE
Romboutsia	-0.696068	0.6091	0.851267	1.83398	0.654789	0.780514	0.790788	0.905043	-1.06304	0.780383	1.07648	2.0264	0.294301	0.439876	0.288327	0.0496019	0.870891	1	0.76661	0.599356	FALSE	FALSE	FALSE	FALSE	TRUE	TRUE	TRUE	TRUE	FALSE	FALSE	FALSE	FALSE
NA_5	0.34068	0	-0.455197	-1.20913	0.61101	0.742334	0.763158	0.910391	0.557569	0	-0.596465	-1.32814	0.586612	1	0.561108	0.206978	0.956233	1	0.832846	0.752424	FALSE	FALSE	FALSE	FALSE	TRUE	TRUE	TRUE	TRUE	FALSE	FALSE	FALSE	FALSE
Incertae_Sedis_20	0.0318861	0	-0.0565103	0.910491	0.61101	0.744301	0.763029	0.910267	0.0521859	0	-0.0740605	1.00025	0.959174	1	0.94209	0.335446	0.999069	1	0.976009	0.861549	FALSE	FALSE	FALSE	FALSE	TRUE	TRUE	TRUE	TRUE	FALSE	FALSE	FALSE	FALSE
Christensenella	-0.0197206	0	0.670427	-0.357144	0.62079	0.749772	0.774429	0.925878	-0.031767	0	0.865705	-0.385735	0.975351	1	0.409135	0.708652	0.999069	1	0.802124	0.999293	FALSE	FALSE	FALSE	FALSE	TRUE	TRUE	TRUE	TRUE	FALSE	FALSE	FALSE	FALSE
Incertae_Sedis_22	-0.655675	1.17513	0.253528	0.568274	0.545218	0.710272	0.70159	0.908744	-1.20259	1.65447	0.361362	0.62534	0.235033	0.104557	0.719414	0.53471	0.763776	0.561509	0.906158	0.998321	FALSE	FALSE	FALSE	FALSE	FALSE	TRUE	TRUE	TRUE	FALSE	FALSE	FALSE	FALSE
Colidextribacter	0.466032	-0.382473	-0.732835	-0.41878	0.584866	0.677582	0.716988	0.810288	0.796819	-0.564468	-1.0221	-0.516828	0.427975	0.574055	0.309892	0.606738	0.947946	1	0.802124	0.998321	FALSE	FALSE	FALSE	FALSE	TRUE	TRUE	TRUE	TRUE	FALSE	FALSE	FALSE	FALSE
Monoglobus	0.424174	-0.417755	-0.523716	-0.0996675	0.568168	0.67573	0.695381	0.881602	0.746566	-0.618228	-0.753136	-0.113053	0.458103	0.538654	0.454173	0.910348	0.947946	1	0.803111	1	FALSE	FALSE	FALSE	FALSE	TRUE	TRUE	TRUE	TRUE	FALSE	FALSE	FALSE	FALSE
UCG-002	-0.955082	1.42877	0.633117	1.31541	0.511656	0.635542	0.665083	0.786294	-1.86665	2.24811	0.951937	1.67293	0.0665331	0.0280214	0.34471	0.0992238	0.419448	0.251679	0.802124	0.647746	FALSE	FALSE	FALSE	FALSE	FALSE	FALSE	TRUE	TRUE	FALSE	FALSE	FALSE	FALSE
Oscillospira	0.904852	-0.959878	-0.63489	-1.83085	0.584076	0.697721	0.72975	0.855609	1.5492	-1.37573	-0.870011	-2.13982	0.129018	0.176374	0.38936	0.038369	0.584615	0.730693	0.802124	0.556351	FALSE	FALSE	FALSE	FALSE	TRUE	TRUE	TRUE	TRUE	FALSE	FALSE	FALSE	FALSE
Oscillibacter	-0.589168	0.451105	0.859234	0.905408	0.567266	0.684559	0.695533	0.821498	-1.03861	0.658972	1.23536	1.10214	0.302236	0.51188	0.220453	0.273833	0.876485	1	0.76661	0.82982	FALSE	FALSE	FALSE	FALSE	TRUE	TRUE	TRUE	TRUE	FALSE	FALSE	FALSE	FALSE
UCG-005	-1.49582	2.04009	1.20292	1.64833	0.573146	0.713562	0.720563	0.842573	-2.60984	2.85902	1.66941	1.95631	0.0114631	0.00586509	0.100334	0.0551676	0.158961	0.14174	0.559553	0.601877	FALSE	FALSE	FALSE	FALSE	FALSE	FALSE	TRUE	TRUE	FALSE	FALSE	FALSE	FALSE
NK4A214_group	-1.02885	1.76143	0.789325	0.440477	0.599467	0.708017	0.739429	0.876869	-1.71627	2.48784	1.06748	0.502329	0.0921817	0.0161617	0.290783	0.617598	0.51409	0.234345	0.76661	0.998321	FALSE	FALSE	FALSE	FALSE	FALSE	FALSE	TRUE	TRUE	FALSE	FALSE	FALSE	FALSE
NA_7	-0.383099	0.858528	0.513844	-0.583213	0.615664	0.727796	0.757479	0.883233	-0.622253	1.17963	0.67836	-0.660316	0.537491	0.245481	0.501654	0.513034	0.956233	0.843236	0.817301	0.978816	FALSE	FALSE	FALSE	FALSE	TRUE	TRUE	TRUE	TRUE	FALSE	FALSE	FALSE	FALSE
Escherichia-Shigella	-0.300307	0.0398412	0.578176	0.430713	0.790762	0.891636	0.936576	1.04407	-0.379769	0.0446833	0.61733	0.412533	0.705634	0.964528	0.539661	0.681613	0.956233	1	0.832455	0.998321	FALSE	FALSE	FALSE	FALSE	TRUE	TRUE	TRUE	TRUE	FALSE	FALSE	FALSE	FALSE
UCG-003	0.25898	-0.201292	-0.245231	-0.235023	0.507422	0.643791	0.650032	0.778116	0.510385	-0.312667	-0.37726	-0.302041	0.611901	0.755761	0.707487	0.763803	0.956233	1	0.899874	1	FALSE	FALSE	FALSE	FALSE	TRUE	TRUE	TRUE	TRUE	FALSE	FALSE	FALSE	FALSE
Intestinimonas	0.301273	-0.358538	-0.0766607	-0.619966	0.582675	0.705391	0.722039	0.850197	0.51705	-0.508283	-0.106172	-0.729203	0.608041	0.614118	0.91599	0.470234	0.956233	1	0.976009	0.978816	FALSE	FALSE	FALSE	FALSE	TRUE	TRUE	TRUE	TRUE	FALSE	FALSE	FALSE	FALSE
Incertae_Sedis_24	-0.624406	0.615792	0.784573	1.13912	0.616968	0.708163	0.727698	0.832865	-1.01206	0.869563	1.07816	1.36771	0.315047	0.387554	0.284718	0.175842	0.895721	1	0.76661	0.752424	FALSE	FALSE	FALSE	FALSE	TRUE	TRUE	TRUE	TRUE	FALSE	FALSE	FALSE	FALSE
Flavonifractor	0.919997	-1.35188	-0.693139	-1.40754	0.593865	0.706988	0.733286	0.81462	1.54917	-1.91216	-0.945251	-1.72785	0.125726	0.0598342	0.347692	0.0883016	0.584615	0.394106	0.802124	0.647746	FALSE	FALSE	FALSE	FALSE	TRUE	TRUE	TRUE	TRUE	FALSE	FALSE	FALSE	FALSE
Ruthenibacterium	0.737332	-0.804568	-0.920597	-0.641599	0.592501	0.693254	0.72574	0.825105	1.24444	-1.16057	-1.26849	-0.777596	0.217806	0.250063	0.209146	0.439628	0.75716	0.843236	0.76661	0.978816	FALSE	FALSE	FALSE	FALSE	TRUE	TRUE	TRUE	TRUE	FALSE	FALSE	FALSE	FALSE
Anaerofilum	0.0495395	0	0.30766	0.681936	0.625616	0.755183	0.779864	0.93124	0.0791852	0	0.394504	0.732289	0.939101	1	0.704952	0.487781	0.999069	1	0.899874	0.978816	FALSE	FALSE	FALSE	FALSE	TRUE	TRUE	TRUE	TRUE	FALSE	FALSE	FALSE	FALSE
Agathobaculum	0.319303	-0.290769	-0.546757	-0.0901069	0.571189	0.659431	0.717781	0.786936	0.559015	-0.440939	-0.761733	-0.114503	0.577774	0.660493	0.448546	0.909137	0.956233	1	0.802953	1	FALSE	FALSE	FALSE	FALSE	TRUE	TRUE	TRUE	TRUE	FALSE	FALSE	FALSE	FALSE
[Clostridium]_methylpentosum_group	-0.201233	0.235929	0.157376	-0.39458	0.609514	0.73594	0.761549	0.908351	-0.330153	0.320581	0.206652	-0.434392	0.746545	0.753623	0.839483	0.671127	0.975216	1	0.966072	0.998321	FALSE	FALSE	FALSE	FALSE	TRUE	TRUE	TRUE	TRUE	FALSE	FALSE	FALSE	FALSE
Phocea	0.247291	-0.262223	-0.196065	-0.619669	0.622295	0.743192	0.769295	0.908194	0.397386	-0.352834	-0.254863	-0.68231	0.695512	0.728097	0.801568	0.503277	0.956233	1	0.941489	0.978816	FALSE	FALSE	FALSE	FALSE	TRUE	TRUE	TRUE	TRUE	FALSE	FALSE	FALSE	FALSE
Candidatus_Soleaferrea	-0.470037	0.518205	0.518005	0.380226	0.593603	0.718092	0.744671	0.883663	-0.791837	0.721641	0.695615	0.430284	0.437309	0.478474	0.494297	0.671373	0.947946	1	0.817301	0.998321	FALSE	FALSE	FALSE	FALSE	TRUE	TRUE	TRUE	TRUE	FALSE	FALSE	FALSE	FALSE
Anaerotruncus	0.106171	-0.139947	-0.0489625	-0.232925	0.586141	0.708355	0.732615	0.881084	0.181136	-0.197566	-0.0668325	-0.264362	0.857721	0.844982	0.947247	0.793668	0.999069	1	0.976009	1	FALSE	FALSE	FALSE	FALSE	TRUE	TRUE	TRUE	TRUE	FALSE	FALSE	FALSE	FALSE
Hydrogenoanaerobacterium	-0.0666581	0	1.5404	0.505847	0.62079	0.754138	0.774274	0.925026	-0.107376	0	1.98948	0.546846	0.916846	1	0.0778619	0.59778	0.999069	1	0.490868	0.998321	FALSE	FALSE	FALSE	FALSE	TRUE	TRUE	TRUE	TRUE	FALSE	FALSE	FALSE	FALSE
Paludicola	-0.00839154	0	0.520936	-0.258054	0.580544	0.713492	0.731742	0.876111	-0.0144546	0	0.711912	-0.294544	0.988582	1	0.48311	0.770774	0.999069	1	0.817301	1	FALSE	FALSE	FALSE	FALSE	TRUE	TRUE	TRUE	TRUE	FALSE	FALSE	FALSE	FALSE
CAG-352	-2.17681	2.41441	2.0931	2.7282	0.587345	0.730872	0.738605	0.892445	-3.70618	3.30347	2.83385	3.05699	0.00104932	0.0028804	0.00896683	0.00526328	0.0507172	0.104414	0.15432	0.190794	FALSE	FALSE	FALSE	FALSE	FALSE	TRUE	TRUE	TRUE	FALSE	FALSE	FALSE	FALSE
Peptococcus	1.41905	-1.48928	-1.71308	-0.89482	0.606053	0.735891	0.758424	0.903281	2.34147	-2.02378	-2.25874	-0.990634	0.0345201	0.0625134	0.0403828	0.338678	0.294436	0.394106	0.41825	0.861549	FALSE	FALSE	FALSE	FALSE	TRUE	TRUE	TRUE	TRUE	FALSE	FALSE	FALSE	FALSE
Incertae_Sedis_26	-0.240799	0	0.987054	0.355141	0.606053	0.738454	0.761259	0.904183	-0.397323	0	1.29661	0.392775	0.696725	1	0.214359	0.700011	0.956233	1	0.76661	0.999293	FALSE	FALSE	FALSE	FALSE	TRUE	TRUE	TRUE	TRUE	FALSE	FALSE	FALSE	FALSE
Incertae_Sedis_27	-0.331521	0.607191	0.216919	0.321798	0.610267	0.733398	0.766569	0.950236	-0.54324	0.827914	0.282974	0.33865	0.588913	0.410895	0.778139	0.736017	0.956233	1	0.932481	1	FALSE	FALSE	FALSE	FALSE	TRUE	TRUE	TRUE	TRUE	FALSE	FALSE	FALSE	FALSE
Incertae_Sedis_28	0.117182	0.252155	-0.564711	-0.168796	0.584322	0.689907	0.711407	0.817638	0.200543	0.365492	-0.793794	-0.206443	0.841614	0.715801	0.429888	0.83702	0.999069	1	0.802124	1	FALSE	FALSE	FALSE	FALSE	TRUE	TRUE	TRUE	TRUE	FALSE	FALSE	FALSE	FALSE
Ruminococcus	0.201412	0.217876	-0.527857	-0.433502	0.525178	0.672436	0.669891	0.840035	0.383512	0.32401	-0.787974	-0.516052	0.702819	0.74716	0.434095	0.607887	0.956233	1	0.802124	0.998321	FALSE	FALSE	FALSE	FALSE	TRUE	TRUE	TRUE	TRUE	FALSE	FALSE	FALSE	FALSE
Incertae_Sedis_30	0.0575509	0.306628	-0.47659	0.138397	0.562056	0.658284	0.690412	0.826357	0.102393	0.465799	-0.690298	0.167479	0.918741	0.642827	0.492322	0.867483	0.999069	1	0.817301	1	FALSE	FALSE	FALSE	FALSE	TRUE	TRUE	TRUE	TRUE	FALSE	FALSE	FALSE	FALSE
Lachnospiraceae_UCG-010	-0.133506	0.390962	-0.0829306	0.00272045	0.541346	0.661215	0.680681	0.854738	-0.246619	0.591278	-0.121835	0.00318278	0.806018	0.556484	0.903424	0.997471	0.99771	1	0.976009	1	FALSE	FALSE	FALSE	FALSE	TRUE	TRUE	TRUE	TRUE	FALSE	FALSE	FALSE	FALSE
Tyzzerella	0.429502	-0.538476	-0.24786	-0.698282	0.674613	0.788846	0.811758	0.928689	0.636664	-0.682613	-0.305337	-0.751901	0.528872	0.499763	0.762087	0.457605	0.956233	1	0.928593	0.978816	FALSE	FALSE	FALSE	FALSE	TRUE	TRUE	TRUE	TRUE	FALSE	FALSE	FALSE	FALSE
Butyricimonas	-0.0895296	0.131575	0.0271634	0.894501	0.550137	0.669716	0.700662	0.826839	-0.16274	0.196465	0.0387682	1.08183	0.871585	0.845294	0.969278	0.286145	0.999069	1	0.976009	0.82982	FALSE	FALSE	FALSE	FALSE	TRUE	TRUE	TRUE	TRUE	FALSE	FALSE	FALSE	FALSE
Odoribacter	-0.717679	0.73765	0.798347	1.19718	0.496879	0.623238	0.63743	0.746465	-1.44437	1.18358	1.25245	1.6038	0.153589	0.241028	0.215037	0.113761	0.636297	0.843236	0.76661	0.659814	FALSE	FALSE	FALSE	FALSE	FALSE	FALSE	TRUE	TRUE	FALSE	FALSE	FALSE	FALSE
Incertae_Sedis_32	-1.72043	1.78817	2.56549	1.2221	0.603557	0.730928	0.755457	0.906634	-2.85049	2.44645	3.39595	1.34795	0.0121544	0.0272308	0.00399085	0.19768	0.158961	0.251679	0.115735	0.752424	FALSE	FALSE	FALSE	FALSE	FALSE	TRUE	TRUE	TRUE	FALSE	FALSE	FALSE	FALSE
Segatella	2.39381	-2.29913	-4.2396	-0.894234	0.598096	0.79879	0.763577	0.908291	4.00238	-2.87827	-5.55229	-0.984524	0.000835382	0.0100036	2.8552001876086e-05	0.337907	0.0507172	0.181316	0.00207002	0.861549	FALSE	FALSE	TRUE	FALSE	TRUE	TRUE	FALSE	TRUE	FALSE	FALSE	FALSE	FALSE
Paraprevotella	0.3335	-0.362304	-0.804487	1.70654	0.62079	0.75494	0.774274	0.924308	0.537219	-0.47991	-1.03902	1.84628	0.605732	0.644138	0.329176	0.102057	0.956233	1	0.802124	0.647746	FALSE	FALSE	FALSE	FALSE	TRUE	TRUE	TRUE	TRUE	FALSE	FALSE	FALSE	FALSE
Incertae_Sedis_33	0.00252176	-0.131786	0.372052	0.0280066	0.554537	0.675835	0.705761	0.834717	0.00454751	-0.194997	0.527165	0.0335522	0.996396	0.846462	0.601226	0.973415	0.999069	1	0.838248	1	FALSE	FALSE	FALSE	FALSE	TRUE	TRUE	TRUE	TRUE	FALSE	FALSE	FALSE	FALSE
Clostridium	0.757207	-0.280221	-0.883454	-1.61633	0.571898	0.699675	0.753954	0.868758	1.32402	-0.400501	-1.17176	-1.86051	0.193404	0.69103	0.248588	0.0705649	0.701091	1	0.76661	0.601877	FALSE	FALSE	FALSE	FALSE	TRUE	TRUE	TRUE	TRUE	FALSE	FALSE	FALSE	FALSE
Dialister	-0.982414	1.42449	0.922833	0.733085	0.618334	0.726323	0.770163	0.960485	-1.58881	1.96124	1.19823	0.763244	0.119431	0.0563474	0.23739	0.449485	0.577249	0.389065	0.76661	0.978816	FALSE	FALSE	FALSE	FALSE	TRUE	TRUE	TRUE	TRUE	FALSE	FALSE	FALSE	FALSE
Veillonella	0.679298	-1.06486	-0.755055	-0.959879	0.63356	0.7393	0.789253	0.918107	1.07219	-1.44036	-0.95667	-1.0455	0.289226	0.156539	0.343735	0.301256	0.870891	0.687821	0.802124	0.856511	FALSE	FALSE	FALSE	FALSE	TRUE	TRUE	TRUE	TRUE	FALSE	FALSE	FALSE	FALSE
Massiliomicrobiota	0.999611	-1.70749	-1.09564	-1.28946	0.603557	0.729179	0.762492	0.910002	1.6562	-2.34166	-1.43692	-1.41699	0.118446	0.0334154	0.171272	0.176921	0.577249	0.26918	0.736483	0.752424	FALSE	FALSE	FALSE	FALSE	TRUE	TRUE	TRUE	TRUE	FALSE	FALSE	FALSE	FALSE
Thomasclavelia	0.472233	-1.18925	-0.52189	0.0263278	0.659772	0.757664	0.793865	0.906607	0.715751	-1.56962	-0.657404	0.02904	0.477926	0.123667	0.514346	0.976964	0.949534	0.630763	0.819562	1	FALSE	FALSE	FALSE	FALSE	TRUE	TRUE	TRUE	TRUE	FALSE	FALSE	FALSE	FALSE
Erysipelotrichaceae_UCG-003	1.2414	-1.29789	-1.44771	-1.49926	0.499059	0.619166	0.647422	0.79447	2.48749	-2.09618	-2.23612	-1.88712	0.0154398	0.0399632	0.028783	0.0636108	0.158961	0.304983	0.409546	0.601877	FALSE	FALSE	FALSE	FALSE	TRUE	TRUE	TRUE	TRUE	FALSE	FALSE	FALSE	FALSE
Christensenellaceae_R-7_group	-1.00078	1.77127	0.311656	0.982474	0.618877	0.739168	0.768401	0.896258	-1.6171	2.3963	0.405591	1.0962	0.111103	0.0196955	0.686486	0.277374	0.575356	0.251679	0.897591	0.82982	FALSE	FALSE	FALSE	FALSE	TRUE	FALSE	TRUE	TRUE	FALSE	FALSE	FALSE	FALSE
Gemmiger	0.188716	0.155456	-0.558274	0.0894881	0.478969	0.611474	0.663443	0.790672	0.394005	0.254231	-0.84148	0.11318	0.69481	0.800084	0.403029	0.910221	0.956233	1	0.802124	1	FALSE	FALSE	FALSE	FALSE	TRUE	TRUE	TRUE	TRUE	FALSE	FALSE	FALSE	FALSE
NA_9	-1.70221	1.99657	1.30541	2.99333	0.571692	0.692455	0.724576	0.798368	-2.9775	2.88333	1.80161	3.74932	0.0040608	0.0053072	0.0761739	0.000375718	0.0981359	0.14174	0.490868	0.0272396	FALSE	FALSE	FALSE	TRUE	FALSE	FALSE	TRUE	TRUE	FALSE	FALSE	FALSE	TRUE
Faecalibacterium	0.0443227	-0.109675	-0.291344	0.774672	0.590041	0.679353	0.710723	0.784053	0.0751179	-0.16144	-0.409926	0.988036	0.940308	0.872154	0.682956	0.326114	0.999069	1	0.897591	0.861549	FALSE	FALSE	FALSE	FALSE	TRUE	TRUE	TRUE	TRUE	FALSE	FALSE	FALSE	FALSE
UCG-009	0.56845	-0.708921	-0.579719	-0.635511	0.57419	0.694115	0.72127	0.855333	0.990002	-1.02133	-0.803748	-0.742998	0.3296	0.314758	0.427473	0.462903	0.901737	0.984108	0.802124	0.978816	FALSE	FALSE	FALSE	FALSE	TRUE	TRUE	TRUE	TRUE	FALSE	FALSE	FALSE	FALSE
[Eubacterium]_siraeum_group	1.56936	-1.32951	-1.00178	-2.63942	0.544026	0.709103	0.705667	0.87282	2.88472	-1.87492	-1.41963	-3.02402	0.00634968	0.068307	0.163661	0.00439604	0.131529	0.412688	0.736483	0.190794	FALSE	FALSE	FALSE	FALSE	TRUE	TRUE	TRUE	TRUE	FALSE	FALSE	FALSE	FALSE
Negativibacillus	1.44164	-1.60265	-1.44817	-1.18612	0.574589	0.70979	0.725251	0.847654	2.50899	-2.25793	-1.99678	-1.39929	0.0162604	0.029477	0.0526851	0.169433	0.158961	0.251679	0.424408	0.752424	FALSE	FALSE	FALSE	FALSE	TRUE	TRUE	TRUE	TRUE	FALSE	FALSE	FALSE	FALSE
DTU089	0.18495	-0.555608	0.0449189	-0.247369	0.557022	0.673316	0.704812	0.838949	0.332035	-0.825181	0.0637317	-0.294856	0.74144	0.41372	0.949473	0.76949	0.975216	1	0.976009	1	FALSE	FALSE	FALSE	FALSE	TRUE	TRUE	TRUE	TRUE	FALSE	FALSE	FALSE	FALSE
Acutalibacter	-0.321912	0.104234	0.618657	0.38466	0.564561	0.657924	0.690044	0.792035	-0.570199	0.158429	0.896548	0.48566	0.570161	0.874523	0.372684	0.628552	0.956233	1	0.802124	0.998321	FALSE	FALSE	FALSE	FALSE	TRUE	TRUE	TRUE	TRUE	FALSE	FALSE	FALSE	FALSE
Incertae_Sedis_34	-1.50232	2.48256	0.488706	1.29202	0.553984	0.691976	0.71162	0.920865	-2.71185	3.58764	0.686752	1.40305	0.0104177	0.00103695	0.496897	0.16967	0.158961	0.0516422	0.817301	0.752424	FALSE	FALSE	FALSE	FALSE	FALSE	FALSE	TRUE	TRUE	FALSE	FALSE	FALSE	FALSE
Phascolarctobacterium	1.19953	-1.2692	-1.90128	-0.172768	0.53649	0.688084	0.700309	0.828722	2.23589	-1.84454	-2.71491	-0.208475	0.03073	0.0721645	0.0095785	0.835866	0.278491	0.418554	0.15432	1	FALSE	FALSE	FALSE	FALSE	TRUE	TRUE	TRUE	TRUE	FALSE	FALSE	FALSE	FALSE
Megamonas	-2.6263	0	3.19451	2.78964	0.623208	0.751726	0.786729	0.931148	-4.21416	0	4.0605	2.99591	0.00293913	1	0.00363093	0.0171784	0.0981359	1	0.115735	0.498173	FALSE	FALSE	FALSE	FALSE	FALSE	TRUE	TRUE	TRUE	FALSE	FALSE	FALSE	FALSE
Eisenbergiella	0.0234484	0	-0.141667	-0.153568	0.583153	0.717793	0.741254	0.885998	0.0402097	0	-0.191118	-0.173327	0.968259	1	0.850041	0.863848	0.999069	1	0.970519	1	FALSE	FALSE	FALSE	FALSE	TRUE	TRUE	TRUE	TRUE	FALSE	FALSE	FALSE	FALSE
Fusicatenibacter	0.107812	0.147603	-0.204713	-0.554744	0.48754	0.605437	0.657371	0.758741	0.221136	0.243796	-0.311412	-0.731137	0.825691	0.808169	0.756499	0.467364	0.99771	1	0.928593	0.978816	FALSE	FALSE	FALSE	FALSE	TRUE	TRUE	TRUE	TRUE	FALSE	FALSE	FALSE	FALSE
Butyribacter	0.783094	-0.39622	-0.936069	-1.45038	0.572637	0.704217	0.725228	0.870416	1.36752	-0.562639	-1.29072	-1.66631	0.182738	0.578323	0.207743	0.107213	0.69729	1	0.76661	0.647746	FALSE	FALSE	FALSE	FALSE	TRUE	TRUE	TRUE	TRUE	FALSE	FALSE	FALSE	FALSE
Coprococcus	-0.063051	0.222967	-0.0473867	0.193495	0.519259	0.65789	0.663771	0.834736	-0.121425	0.338912	-0.0713901	0.231804	0.903729	0.735769	0.943306	0.817419	0.999069	1	0.976009	1	FALSE	FALSE	FALSE	FALSE	TRUE	TRUE	TRUE	TRUE	FALSE	FALSE	FALSE	FALSE
[Ruminococcus]_gauvreauii_group	0.294796	-0.340268	-0.311035	-0.59976	0.62044	0.728807	0.767486	0.869384	0.475141	-0.466884	-0.405265	-0.689867	0.636887	0.64274	0.687122	0.49367	0.956233	1	0.897591	0.978816	FALSE	FALSE	FALSE	FALSE	TRUE	TRUE	TRUE	TRUE	FALSE	FALSE	FALSE	FALSE
CAG-56	1.16627	-1.07122	-1.4871	-1.03642	0.57821	0.707153	0.728556	0.950161	2.01704	-1.51484	-2.04117	-1.09079	0.0527178	0.14028	0.0501165	0.284049	0.364004	0.656149	0.424408	0.82982	FALSE	FALSE	FALSE	FALSE	TRUE	TRUE	TRUE	TRUE	FALSE	FALSE	FALSE	FALSE
Marvinbryantia	-0.612345	1.07508	0.414407	0.353016	0.564902	0.696479	0.712916	0.846056	-1.08398	1.5436	0.581284	0.417249	0.287007	0.133169	0.565391	0.679467	0.870891	0.643652	0.832846	0.998321	FALSE	FALSE	FALSE	FALSE	TRUE	TRUE	TRUE	TRUE	FALSE	FALSE	FALSE	FALSE
Barnesiella	-0.748881	0.841409	1.33319	0.39619	0.564301	0.691165	0.707121	0.912357	-1.32709	1.21738	1.88537	0.434249	0.192609	0.231168	0.0672503	0.66663	0.701091	0.837984	0.487565	0.998321	FALSE	FALSE	FALSE	FALSE	FALSE	FALSE	TRUE	TRUE	FALSE	FALSE	FALSE	FALSE
NA_10	-0.181029	0.492776	0.439531	-0.462235	0.542404	0.682158	0.703609	0.872305	-0.333753	0.722378	0.624681	-0.5299	0.739883	0.473238	0.534861	0.598394	0.975216	1	0.832455	0.998321	FALSE	FALSE	FALSE	FALSE	FALSE	TRUE	TRUE	TRUE	FALSE	FALSE	FALSE	FALSE
Parasutterella	-0.466248	0.674037	0.402092	0.303378	0.579632	0.716263	0.727785	0.911388	-0.804386	0.941047	0.552487	0.332874	0.4282	0.355025	0.58516	0.7418	0.947946	1	0.832846	1	FALSE	FALSE	FALSE	FALSE	FALSE	TRUE	TRUE	TRUE	FALSE	FALSE	FALSE	FALSE
Incertae_Sedis_36	-1.74332	2.46009	1.54009	0.788905	0.557951	0.694468	0.71231	0.918389	-3.1245	3.54242	2.16211	0.85901	0.00340344	0.00106846	0.0369714	0.395722	0.0981359	0.0516422	0.412374	0.933068	FALSE	FALSE	FALSE	FALSE	FALSE	FALSE	TRUE	TRUE	FALSE	FALSE	FALSE	FALSE
Blautia	0.353193	-0.330315	-0.458062	-0.572146	0.438221	0.540884	0.585142	0.69093	0.80597	-0.610693	-0.782821	-0.828081	0.422458	0.542995	0.435858	0.409891	0.947946	1	0.802124	0.943399	FALSE	FALSE	FALSE	FALSE	TRUE	TRUE	TRUE	TRUE	FALSE	FALSE	FALSE	FALSE
Lachnospiraceae_UCG-003	-0.277818	0.20795	1.75245	0	0.625616	0.764168	0.779825	0.93124	-0.444071	0.272126	2.24723	0	0.670395	0.793377	0.0594406	1	0.956233	1	0.453625	1	FALSE	FALSE	FALSE	FALSE	TRUE	TRUE	TRUE	TRUE	FALSE	FALSE	FALSE	FALSE
Extibacter	0.807974	-0.877796	-0.487876	-1.67761	0.587962	0.711247	0.733227	0.866891	1.37419	-1.23416	-0.665381	-1.9352	0.179562	0.226723	0.51089	0.062442	0.69729	0.837984	0.819562	0.601877	FALSE	FALSE	FALSE	FALSE	TRUE	TRUE	TRUE	TRUE	FALSE	FALSE	FALSE	FALSE
Faecalimonas	-0.0148785	-0.31754	0.104268	-0.403398	0.626834	0.737402	0.77928	0.897355	-0.023736	-0.430619	0.133801	-0.449541	0.981202	0.669463	0.894349	0.655894	0.999069	1	0.976009	0.998321	FALSE	FALSE	FALSE	FALSE	TRUE	TRUE	TRUE	TRUE	FALSE	FALSE	FALSE	FALSE
Sellimonas	-0.271818	0.017634	0.109545	-0.122036	0.665627	0.776437	0.810307	0.931146	-0.408363	0.0227114	0.13519	-0.13106	0.686954	0.982085	0.893691	0.896919	0.956233	1	0.976009	1	FALSE	FALSE	FALSE	FALSE	TRUE	TRUE	TRUE	TRUE	FALSE	FALSE	FALSE	FALSE
Faecalicatena	-0.283563	0.298432	-0.141846	-0.272554	0.613522	0.744554	0.770763	0.912685	-0.462188	0.40082	-0.184033	-0.298629	0.652214	0.695597	0.857061	0.770331	0.956233	1	0.970889	1	FALSE	FALSE	FALSE	FALSE	TRUE	TRUE	TRUE	TRUE	FALSE	FALSE	FALSE	FALSE
Akkermansia	-4.37622	4.52611	5.16799	4.30416	0.548116	0.699957	0.694976	0.96574	-7.98411	6.46627	7.43621	4.45685	1.75823105983146e-09	1.66271507988831e-07	8.86543350197446e-09	7.79238451248714e-05	2.54943503675562e-07	2.41093686583805e-05	1.2854878577863e-06	0.011299	TRUE	TRUE	TRUE	TRUE	TRUE	TRUE	FALSE	FALSE	TRUE	TRUE	FALSE	FALSE
Asteroleplasma	-1.4257	1.1654	2.56693	0	0.638067	0.774622	0.796875	0.934195	-2.23441	1.50448	3.22124	0	0.0494711	0.163369	0.00915581	1	0.358666	0.696721	0.15432	1	FALSE	FALSE	FALSE	FALSE	FALSE	TRUE	TRUE	TRUE	FALSE	FALSE	FALSE	FALSE
Lachnospiraceae_FCS020_group	-0.832305	1.11127	0.797769	0.854489	0.582297	0.706362	0.726471	0.865946	-1.42935	1.57324	1.09814	0.986769	0.163235	0.126153	0.280878	0.331648	0.657476	0.630763	0.76661	0.861549	FALSE	FALSE	FALSE	FALSE	TRUE	TRUE	TRUE	TRUE	FALSE	FALSE	FALSE	FALSE
Mediterraneibacter	0.208628	-0.400254	-0.151146	-0.0948171	0.47834	0.59188	0.617184	0.778572	0.436149	-0.676241	-0.244897	-0.121783	0.663874	0.50079	0.807148	0.903369	0.956233	1	0.941489	1	FALSE	FALSE	FALSE	FALSE	TRUE	TRUE	TRUE	TRUE	FALSE	FALSE	FALSE	FALSE
Agathobacter	0.145766	-0.168259	-0.179964	0.136433	0.615529	0.734384	0.752233	0.881412	0.236814	-0.229115	-0.23924	0.154789	0.813502	0.819457	0.811628	0.877439	0.99771	1	0.941489	1	FALSE	FALSE	FALSE	FALSE	TRUE	TRUE	TRUE	TRUE	FALSE	FALSE	FALSE	FALSE
NA_11	0.158673	-0.110461	-0.376949	0.167598	0.560326	0.645376	0.688771	0.837948	0.283181	-0.171158	-0.547277	0.20001	0.777719	0.864502	0.585606	0.841945	0.989204	1	0.832846	1	FALSE	FALSE	FALSE	FALSE	TRUE	TRUE	TRUE	TRUE	FALSE	FALSE	FALSE	FALSE
Roseburia	-0.213392	-0.102062	0.5082	0.442679	0.48617	0.632058	0.63547	0.792554	-0.438925	-0.161476	0.799723	0.558548	0.661961	0.872147	0.426364	0.578113	0.956233	1	0.802124	0.998321	FALSE	FALSE	FALSE	FALSE	TRUE	TRUE	TRUE	TRUE	FALSE	FALSE	FALSE	FALSE
Shuttleworthia	-0.607961	0.366311	0.909691	0.623483	0.622776	0.747338	0.777114	0.917649	-0.976211	0.490154	1.1706	0.679435	0.346777	0.632193	0.262771	0.50878	0.91423	1	0.76661	0.978816	FALSE	FALSE	FALSE	FALSE	TRUE	TRUE	TRUE	TRUE	FALSE	FALSE	FALSE	FALSE
Lachnospira	-0.451665	0.579044	0.322708	1.0263	0.611493	0.719666	0.753653	0.844581	-0.738626	0.804601	0.428192	1.21516	0.462714	0.423896	0.669885	0.228571	0.947946	1	0.897591	0.789113	FALSE	FALSE	FALSE	FALSE	TRUE	TRUE	TRUE	TRUE	FALSE	FALSE	FALSE	FALSE
Lachnospiraceae_NK4A136_group	0.646094	-0.401167	-1.21309	-0.402859	0.541593	0.685508	0.694605	0.833407	1.19295	-0.585212	-1.74644	-0.483388	0.237034	0.560342	0.0852498	0.630373	0.763776	1	0.515051	0.998321	FALSE	FALSE	FALSE	FALSE	TRUE	TRUE	TRUE	TRUE	FALSE	FALSE	FALSE	FALSE
GCA-900066575	0.436661	-0.551996	-0.500445	-0.41464	0.547591	0.664602	0.695224	0.800816	0.797422	-0.830567	-0.719832	-0.517772	0.429303	0.410509	0.47527	0.607099	0.947946	1	0.817301	0.998321	FALSE	FALSE	FALSE	FALSE	TRUE	TRUE	TRUE	TRUE	FALSE	FALSE	FALSE	FALSE
Frisingicoccus	-0.5019	0.453801	0.706772	1.19084	0.631023	0.760243	0.785139	0.934886	-0.795376	0.596916	0.900187	1.27378	0.456698	0.572384	0.402703	0.249857	0.947946	1	0.802124	0.805094	FALSE	FALSE	FALSE	FALSE	TRUE	TRUE	TRUE	TRUE	FALSE	FALSE	FALSE	FALSE
[Eubacterium]_ventriosum_group	0.855028	-0.724872	-0.808752	-1.12809	0.578091	0.700192	0.718393	0.855522	1.47906	-1.03525	-1.12578	-1.3186	0.145941	0.305965	0.266098	0.193831	0.622396	0.984108	0.76661	0.752424	FALSE	FALSE	FALSE	FALSE	TRUE	TRUE	TRUE	TRUE	FALSE	FALSE	FALSE	FALSE
Dorea	0.664523	-0.947677	-0.544118	-0.571422	0.541228	0.648579	0.696422	0.820499	1.22781	-1.46116	-0.781305	-0.696433	0.22326	0.148041	0.437019	0.488255	0.75716	0.670809	0.802124	0.978816	FALSE	FALSE	FALSE	FALSE	TRUE	TRUE	TRUE	TRUE	FALSE	FALSE	FALSE	FALSE
[Ruminococcus]_gnavus_group	0.126027	0.021288	-0.294312	-0.943951	0.729956	0.826558	0.876655	0.995597	0.17265	0.025755	-0.335721	-0.948126	0.863756	0.979575	0.738752	0.348489	0.999069	1	0.915548	0.871223	FALSE	FALSE	FALSE	FALSE	TRUE	TRUE	TRUE	TRUE	FALSE	FALSE	FALSE	FALSE
Moryella	0.420292	0	-1.35659	-0.234362	0.583153	0.710149	0.731377	0.891907	0.720724	0	-1.85485	-0.262765	0.478041	1	0.0759445	0.794974	0.949534	1	0.490868	1	FALSE	FALSE	FALSE	FALSE	TRUE	TRUE	TRUE	TRUE	FALSE	FALSE	FALSE	FALSE
[Eubacterium]_eligens_group	1.2827	-1.51738	-1.45643	-1.42709	0.520161	0.654321	0.68117	0.771811	2.46597	-2.31902	-2.13813	-1.84901	0.0164443	0.0237044	0.0364553	0.0692253	0.158961	0.251679	0.412374	0.601877	FALSE	FALSE	FALSE	FALSE	TRUE	TRUE	TRUE	TRUE	FALSE	FALSE	FALSE	FALSE
[Eubacterium]_xylanophilum_group	0.237947	0.0157057	-0.10602	-0.604447	0.560852	0.704162	0.707868	0.87612	0.42426	0.0223041	-0.149774	-0.689913	0.674215	0.982344	0.881883	0.495222	0.956233	1	0.976009	0.978816	FALSE	FALSE	FALSE	FALSE	TRUE	TRUE	TRUE	TRUE	FALSE	FALSE	FALSE	FALSE
[Eubacterium]_ruminantium_group	0.0980769	0	1.12572	-0.168904	0.613472	0.752351	0.765859	0.953035	0.159872	0	1.46987	-0.177228	0.875641	1	0.167322	0.862286	0.999069	1	0.736483	1	FALSE	FALSE	FALSE	FALSE	FALSE	TRUE	TRUE	TRUE	FALSE	FALSE	FALSE	FALSE
Anaerobutyricum	0.523291	-0.464464	-0.387122	-1.11457	0.543337	0.668937	0.689073	0.813117	0.963107	-0.694331	-0.561802	-1.37074	0.34114	0.491391	0.577309	0.177913	0.91423	1	0.832846	0.752424	FALSE	FALSE	FALSE	FALSE	TRUE	TRUE	TRUE	TRUE	FALSE	FALSE	FALSE	FALSE
Anaerostipes	0.875518	-0.844277	-0.923725	-1.73525	0.508063	0.636503	0.662525	0.808272	1.72325	-1.32643	-1.39425	-2.14687	0.0896723	0.189411	0.168064	0.0355992	0.51409	0.762906	0.736483	0.556351	FALSE	FALSE	FALSE	FALSE	TRUE	TRUE	TRUE	TRUE	FALSE	FALSE	FALSE	FALSE
Defluviitaleaceae_UCG-011	-0.486642	0.558546	0.86109	0.19093	0.561893	0.6874	0.718627	0.858323	-0.866076	0.812549	1.19824	0.222445	0.393102	0.422673	0.239903	0.825426	0.947946	1	0.76661	1	FALSE	FALSE	FALSE	FALSE	TRUE	TRUE	TRUE	TRUE	FALSE	FALSE	FALSE	FALSE
Lachnospiraceae_UCG-008	0.0896275	0	0.768517	-0.13786	0.613472	0.746479	0.765859	0.916478	0.146099	0	1.00347	-0.150424	0.886269	1	0.33544	0.882929	0.999069	1	0.802124	1	FALSE	FALSE	FALSE	FALSE	TRUE	TRUE	TRUE	TRUE	FALSE	FALSE	FALSE	FALSE
Lachnospiraceae_ND3007_group	0.297658	-0.283853	-0.618663	0.183778	0.551104	0.674804	0.703561	0.89269	0.540112	-0.420645	-0.87933	0.20587	0.591425	0.675748	0.383268	0.837697	0.956233	1	0.802124	1	FALSE	FALSE	FALSE	FALSE	TRUE	TRUE	TRUE	TRUE	FALSE	FALSE	FALSE	FALSE
Hungatella	0.355451	-0.920456	-0.274992	-1.28559	0.61934	0.738098	0.770566	0.905856	0.57392	-1.24707	-0.35687	-1.4192	0.57242	0.226781	0.724927	0.171239	0.956233	0.837984	0.906158	0.752424	FALSE	FALSE	FALSE	FALSE	TRUE	TRUE	TRUE	TRUE	FALSE	FALSE	FALSE	FALSE
Enterocloster	0.206814	-0.373156	-0.166766	-0.175312	0.53399	0.632947	0.688443	0.728133	0.3873	-0.589553	-0.242237	-0.240769	0.69955	0.557131	0.809209	0.810342	0.956233	1	0.941489	1	FALSE	FALSE	FALSE	FALSE	TRUE	TRUE	TRUE	TRUE	FALSE	FALSE	FALSE	FALSE
Lachnospiraceae_UCG-004	0.991042	-0.839379	-1.562	-1.03098	0.5563	0.668703	0.705497	0.808243	1.78149	-1.25524	-2.21404	-1.27558	0.0804568	0.214798	0.031069	0.207565	0.486093	0.837984	0.409546	0.752424	FALSE	FALSE	FALSE	FALSE	TRUE	TRUE	TRUE	TRUE	FALSE	FALSE	FALSE	FALSE
Lachnoclostridium	0.282118	-0.483256	-0.374604	-0.0419794	0.583428	0.677045	0.729424	0.819427	0.483552	-0.713772	-0.513561	-0.0512301	0.630113	0.477583	0.609068	0.959278	0.956233	1	0.841094	1	FALSE	FALSE	FALSE	FALSE	TRUE	TRUE	TRUE	TRUE	FALSE	FALSE	FALSE	FALSE

## Sheet: HC_asRef
taxon	lfc_(Intercept)	lfc_Patient_Type_BaselineEndo_IBD	lfc_Patient_Type_BaselineIBD	lfc_Patient_Type_BaselineEndo	se_(Intercept)	se_Patient_Type_BaselineEndo_IBD	se_Patient_Type_BaselineIBD	se_Patient_Type_BaselineEndo	W_(Intercept)	W_Patient_Type_BaselineEndo_IBD	W_Patient_Type_BaselineIBD	W_Patient_Type_BaselineEndo	p_(Intercept)	p_Patient_Type_BaselineEndo_IBD	p_Patient_Type_BaselineIBD	p_Patient_Type_BaselineEndo	q_(Intercept)	q_Patient_Type_BaselineEndo_IBD	q_Patient_Type_BaselineIBD	q_Patient_Type_BaselineEndo	diff_(Intercept)	diff_Patient_Type_BaselineEndo_IBD	diff_Patient_Type_BaselineIBD	diff_Patient_Type_BaselineEndo	passed_ss_(Intercept)	passed_ss_Patient_Type_BaselineEndo_IBD	passed_ss_Patient_Type_BaselineIBD	passed_ss_Patient_Type_BaselineEndo	diff_robust_(Intercept)	diff_robust_Patient_Type_BaselineEndo_IBD	diff_robust_Patient_Type_BaselineIBD	diff_robust_Patient_Type_BaselineEndo
NA_1	-0.0200513	0	-0.0257995	0	0.266899	0.593213	0.417606	0.560649	-0.075127	0	-0.0617796	0	0.941757	1	0.952089	1	0.99849	1	0.969016	1	FALSE	FALSE	FALSE	FALSE	TRUE	TRUE	TRUE	TRUE	FALSE	FALSE	FALSE	FALSE
NA_2	0.213934	0.380107	-0.395666	-0.796908	0.280036	0.60159	0.414137	0.530968	0.763952	0.631838	-0.955398	-1.50086	0.450324	0.531846	0.346323	0.1429	0.99849	0.894039	0.687902	0.604687	FALSE	FALSE	FALSE	FALSE	TRUE	TRUE	TRUE	TRUE	FALSE	FALSE	FALSE	FALSE
TM7x	-0.141557	-0.646773	0.0877902	0.334105	0.257861	0.568685	0.401327	0.564855	-0.548968	-1.13731	0.21875	0.591487	0.588556	0.267644	0.828862	0.560223	0.99849	0.776166	0.92781	0.950106	FALSE	FALSE	FALSE	FALSE	TRUE	TRUE	TRUE	TRUE	FALSE	FALSE	FALSE	FALSE
Incertae_Sedis_3	0.152969	0	-1.04073	1.84962	0.296485	0.605641	0.443562	0.57384	0.515941	0	-2.34631	3.22323	0.618331	1	0.0435676	0.0104352	0.99849	1	0.263221	0.297551	FALSE	FALSE	FALSE	FALSE	TRUE	TRUE	TRUE	TRUE	FALSE	FALSE	FALSE	FALSE
Victivallis	0.27156	0	-0.147958	-0.447419	0.276147	0.584523	0.420157	0.614443	0.98339	0	-0.352149	-0.72817	0.340053	1	0.729322	0.477032	0.99849	1	0.88867	0.950106	FALSE	FALSE	FALSE	FALSE	TRUE	TRUE	TRUE	TRUE	FALSE	FALSE	FALSE	FALSE
Bifidobacterium	-0.253256	0.523548	0.331786	0.109502	0.291093	0.648254	0.464061	0.606949	-0.870016	0.807628	0.714962	0.180414	0.387105	0.421893	0.476882	0.85732	0.99849	0.890383	0.787559	0.997678	FALSE	FALSE	FALSE	FALSE	FALSE	TRUE	TRUE	TRUE	FALSE	FALSE	FALSE	FALSE
CAG-196	0.365758	0	-3.04596	0	0.27325	0.597702	0.418263	0.565179	1.33855	0	-7.28241	0	0.217509	1	8.53281568321922e-05	1	0.913984	1	0.00462117	1	FALSE	FALSE	TRUE	FALSE	TRUE	TRUE	FALSE	TRUE	FALSE	FALSE	FALSE	FALSE
Methanobrevibacter	-0.00672038	0	1.59788	0.000437084	0.29236	0.602028	0.429812	0.584418	-0.0229866	0	3.71762	0.000747897	0.982113	1	0.00399089	0.999418	0.99849	1	0.0723349	1	FALSE	FALSE	FALSE	FALSE	TRUE	TRUE	TRUE	TRUE	FALSE	FALSE	FALSE	FALSE
Haemophilus	0.221032	-0.400336	-1.24945	1.47909	0.285999	0.635858	0.441062	0.579665	0.772841	-0.6296	-2.83283	2.55163	0.444956	0.533164	0.00770245	0.0153887	0.99849	0.894039	0.115726	0.297551	FALSE	FALSE	FALSE	FALSE	TRUE	TRUE	TRUE	TRUE	FALSE	FALSE	FALSE	FALSE
Oxalobacter	0.352255	-0.233245	-0.141634	-1.68313	0.273303	0.581529	0.412265	0.551542	1.28888	-0.40109	-0.34355	-3.05168	0.215763	0.69366	0.735658	0.00761195	0.913984	1	0.88892	0.297551	FALSE	FALSE	FALSE	FALSE	TRUE	TRUE	TRUE	TRUE	FALSE	FALSE	FALSE	FALSE
Sutterella	-0.042844	0.484125	-0.117344	-0.0552469	0.289974	0.564812	0.424644	0.650136	-0.147751	0.857142	-0.276336	-0.0849774	0.883214	0.396011	0.783584	0.932665	0.99849	0.890383	0.906106	1	FALSE	FALSE	FALSE	FALSE	TRUE	TRUE	TRUE	TRUE	FALSE	FALSE	FALSE	FALSE
Incertae_Sedis_7	-0.184266	0.775435	0.441561	0.683812	0.267769	0.577272	0.416354	0.607517	-0.688153	1.34328	1.06054	1.12559	0.50064	0.196841	0.303733	0.275982	0.99849	0.648682	0.683194	0.847622	FALSE	FALSE	FALSE	FALSE	TRUE	TRUE	TRUE	TRUE	FALSE	FALSE	FALSE	FALSE
Desulfovibrio	0.103405	0	-0.336616	1.08343	0.319162	0.604816	0.447722	0.590286	0.323989	0	-0.75184	1.83543	0.749899	1	0.46243	0.0839983	0.99849	1	0.779679	0.451102	FALSE	FALSE	FALSE	FALSE	TRUE	TRUE	TRUE	TRUE	FALSE	FALSE	FALSE	FALSE
Bilophila	-0.00624897	0.349638	-0.408743	1.33509	0.331469	0.570356	0.456699	0.593126	-0.0188524	0.613018	-0.894996	2.25093	0.985032	0.542589	0.374994	0.028729	0.99849	0.894039	0.706157	0.297551	FALSE	FALSE	FALSE	FALSE	TRUE	TRUE	TRUE	TRUE	FALSE	FALSE	FALSE	FALSE
Incertae_Sedis_8	0.295708	-1.48605	-0.986875	0.636421	0.330408	0.631972	0.466867	0.591979	0.894979	-2.35144	-2.11382	1.07507	0.380069	0.0276389	0.0455849	0.293491	0.99849	0.166985	0.264392	0.847622	FALSE	FALSE	FALSE	FALSE	TRUE	TRUE	TRUE	TRUE	FALSE	FALSE	FALSE	FALSE
Collinsella	-0.381011	0.197218	0.772243	1.244	0.278121	0.610917	0.436126	0.549579	-1.36994	0.322824	1.77069	2.26356	0.175984	0.74799	0.0818671	0.0273585	0.911348	1	0.359719	0.297551	FALSE	FALSE	FALSE	FALSE	FALSE	TRUE	TRUE	TRUE	FALSE	FALSE	FALSE	FALSE
Incertae_Sedis_12	-0.23581	-0.171385	0.437466	1.29346	0.270386	0.581827	0.418909	0.581028	-0.872125	-0.294564	1.0443	2.22616	0.395291	0.771894	0.310971	0.0398175	0.99849	1	0.683194	0.320752	FALSE	FALSE	FALSE	FALSE	TRUE	TRUE	TRUE	TRUE	FALSE	FALSE	FALSE	FALSE
Incertae_Sedis_13	-0.0570638	-0.00642245	0.658397	-1.38963	0.276908	0.594603	0.422559	0.56246	-0.206075	-0.0108012	1.55812	-2.47062	0.841319	0.991618	0.153633	0.035534	0.99849	1	0.530401	0.320752	FALSE	FALSE	FALSE	FALSE	TRUE	TRUE	TRUE	TRUE	FALSE	FALSE	FALSE	FALSE
Gordonibacter	0.757246	-0.614021	-1.29296	-1.02071	0.264629	0.591279	0.413332	0.558594	2.86154	-1.03846	-3.12814	-1.82729	0.0211014	0.329421	0.0140546	0.105072	0.30597	0.860252	0.131563	0.544124	FALSE	FALSE	FALSE	FALSE	TRUE	TRUE	TRUE	TRUE	FALSE	FALSE	FALSE	FALSE
Eggerthella	-0.119792	0.850688	-0.52728	0.367219	0.259648	0.589056	0.405952	0.551981	-0.461363	1.44415	-1.29887	0.665275	0.648692	0.161624	0.206328	0.512218	0.99849	0.557618	0.602927	0.950106	FALSE	FALSE	FALSE	FALSE	TRUE	TRUE	TRUE	TRUE	FALSE	FALSE	FALSE	FALSE
Senegalimassilia	0.0523326	0	-0.179865	0	0.275005	0.596916	0.422276	0.564531	0.190297	0	-0.425942	0	0.853299	1	0.680155	1	0.99849	1	0.860343	1	FALSE	FALSE	FALSE	FALSE	TRUE	TRUE	TRUE	TRUE	FALSE	FALSE	FALSE	FALSE
Adlercreutzia	-0.0496382	-0.53322	0.376255	0.145286	0.268796	0.585858	0.416208	0.55991	-0.184669	-0.910153	0.904007	0.259481	0.855963	0.377135	0.380281	0.798791	0.99849	0.883522	0.706933	0.975343	FALSE	FALSE	FALSE	FALSE	TRUE	TRUE	TRUE	TRUE	FALSE	FALSE	FALSE	FALSE
Coprobacter	0.062496	0.0483706	-0.176481	0.318483	0.280542	0.586824	0.425991	0.541834	0.222769	0.0824279	-0.414284	0.587787	0.825277	0.934873	0.681715	0.561225	0.99849	1	0.860343	0.950106	FALSE	FALSE	FALSE	FALSE	TRUE	TRUE	TRUE	TRUE	FALSE	FALSE	FALSE	FALSE
Alistipes	0.576418	-1.33287	-1.17982	-0.165679	0.282537	0.583076	0.466577	0.542407	2.04015	-2.28592	-2.52867	-0.30545	0.0448561	0.0250841	0.0135512	0.760869	0.500318	0.161496	0.131563	0.975343	FALSE	FALSE	FALSE	FALSE	TRUE	TRUE	TRUE	TRUE	FALSE	FALSE	FALSE	FALSE
Parabacteroides	0.0301921	-0.22769	0.0775054	-0.0498521	0.24299	0.53401	0.39413	0.477248	0.124252	-0.426378	0.196649	-0.104458	0.901444	0.671038	0.844627	0.917081	0.99849	1	0.92781	1	FALSE	FALSE	FALSE	FALSE	TRUE	TRUE	TRUE	TRUE	FALSE	FALSE	FALSE	FALSE
Bacteroides	0.052819	-0.466128	-0.101241	0.248122	0.22396	0.657278	0.423556	0.449632	0.235841	-0.709179	-0.239027	0.551832	0.814123	0.480154	0.81166	0.582511	0.99849	0.890383	0.926699	0.950106	FALSE	FALSE	FALSE	FALSE	TRUE	TRUE	TRUE	TRUE	FALSE	FALSE	FALSE	FALSE
Dielma	-0.135418	-0.179492	0.231308	-0.222706	0.261169	0.566289	0.408416	0.531446	-0.518508	-0.316962	0.566354	-0.419057	0.608852	0.754013	0.576412	0.678901	0.99849	1	0.851145	0.958071	FALSE	FALSE	FALSE	FALSE	TRUE	TRUE	TRUE	TRUE	FALSE	FALSE	FALSE	FALSE
Holdemanella	-0.198106	2.2167	0.293527	0.127364	0.293436	0.5946	0.449315	0.577909	-0.675127	3.72805	0.653276	0.220388	0.510592	0.00224892	0.524163	0.82875	0.99849	0.0525258	0.824006	0.993131	FALSE	FALSE	FALSE	FALSE	TRUE	TRUE	TRUE	TRUE	FALSE	FALSE	FALSE	FALSE
Faecalitalea	0.299398	-0.401918	0.182074	-0.742701	0.266127	0.606304	0.414863	0.567836	1.12502	-0.662899	0.438879	-1.30795	0.293198	0.52603	0.672361	0.227221	0.99849	0.894039	0.860343	0.784452	FALSE	FALSE	FALSE	FALSE	TRUE	TRUE	TRUE	TRUE	FALSE	FALSE	FALSE	FALSE
Merdibacter	0.980752	-2.13997	-1.24277	-1.38615	0.265393	0.586483	0.419561	0.555129	3.69547	-3.64881	-2.96206	-2.49698	0.00269322	0.002944	0.0110136	0.0267407	0.0976291	0.0525258	0.131563	0.297551	FALSE	FALSE	FALSE	FALSE	TRUE	TRUE	TRUE	TRUE	FALSE	FALSE	FALSE	FALSE
Incertae_Sedis_16	0.0391202	-1.341	-0.0980985	0	0.267014	0.591654	0.419158	0.559192	0.14651	-2.26652	-0.234037	0	0.886748	0.0496446	0.820193	1	0.99849	0.26661	0.92781	1	FALSE	FALSE	FALSE	FALSE	TRUE	TRUE	TRUE	TRUE	FALSE	FALSE	FALSE	FALSE
[Clostridium]_innocuum_group	-1.12453	0.666365	1.34167	0.0814396	0.253171	0.597704	0.407068	0.53578	-4.44178	1.11487	3.29593	0.152002	0.000250565	0.278122	0.00360993	0.880708	0.018166	0.79074	0.0723349	0.997678	TRUE	FALSE	FALSE	FALSE	FALSE	TRUE	TRUE	TRUE	FALSE	FALSE	FALSE	FALSE
Holdemania	0.248802	0.143085	-0.516132	-0.306058	0.260479	0.543474	0.404024	0.50246	0.955172	0.263278	-1.27748	-0.609119	0.343596	0.793303	0.206703	0.544909	0.99849	1	0.602927	0.950106	FALSE	FALSE	FALSE	FALSE	TRUE	TRUE	TRUE	TRUE	FALSE	FALSE	FALSE	FALSE
Incertae_Sedis_18	0.138125	-1.76869	0.78743	0.349288	0.320594	0.611833	0.448781	0.580996	0.43084	-2.8908	1.7546	0.601189	0.674222	0.013556	0.104802	0.5589	0.99849	0.122852	0.42212	0.950106	FALSE	FALSE	FALSE	FALSE	TRUE	TRUE	TRUE	TRUE	FALSE	FALSE	FALSE	FALSE
Turicibacter	-0.332939	0.605794	-0.0417449	1.30838	0.270325	0.559388	0.426567	0.607775	-1.23162	1.08296	-0.0978625	2.15274	0.227657	0.287455	0.922692	0.039504	0.913984	0.801558	0.963476	0.320752	FALSE	FALSE	FALSE	FALSE	TRUE	TRUE	TRUE	TRUE	FALSE	FALSE	FALSE	FALSE
Granulicatella	-0.630919	0.240592	0.329355	1.66529	0.26196	0.610653	0.412684	0.564866	-2.40845	0.393991	0.798081	2.94812	0.0367806	0.701858	0.443363	0.0145816	0.484835	1	0.765329	0.297551	FALSE	FALSE	FALSE	FALSE	TRUE	TRUE	TRUE	TRUE	FALSE	FALSE	FALSE	FALSE
Streptococcus	-0.122185	0.328733	-0.194717	0.669494	0.268647	0.597891	0.456982	0.59208	-0.454816	0.54982	-0.426092	1.13075	0.650538	0.584055	0.671245	0.261716	0.99849	0.928131	0.860343	0.847622	FALSE	FALSE	FALSE	FALSE	FALSE	TRUE	TRUE	TRUE	FALSE	FALSE	FALSE	FALSE
Family_XIII_AD3011_group	0.159285	0	-0.194408	-0.300092	0.284678	0.540913	0.424023	0.527	0.559526	0	-0.458486	-0.569435	0.57864	1	0.64886	0.571957	0.99849	1	0.860343	0.950106	FALSE	FALSE	FALSE	FALSE	TRUE	TRUE	TRUE	TRUE	FALSE	FALSE	FALSE	FALSE
Family_XIII_UCG-001	0.342363	0	-1.05002	0.149512	0.272865	0.55596	0.406268	0.548341	1.2547	0	-2.58454	0.272662	0.218675	1	0.0145173	0.786865	0.913984	1	0.131563	0.975343	FALSE	FALSE	FALSE	FALSE	TRUE	TRUE	TRUE	TRUE	FALSE	FALSE	FALSE	FALSE
Intestinibacter	0.42282	0.431099	-0.837754	-0.679378	0.266366	0.570057	0.411847	0.539186	1.58736	0.756239	-2.03414	-1.26001	0.1267	0.457528	0.0541688	0.220869	0.874833	0.890383	0.280517	0.781122	FALSE	FALSE	FALSE	FALSE	TRUE	TRUE	TRUE	TRUE	FALSE	FALSE	FALSE	FALSE
Romboutsia	-0.077874	-0.498472	0.127014	1.22475	0.315495	0.676221	0.449641	0.562222	-0.246831	-0.737144	0.282478	2.17841	0.806334	0.465447	0.779071	0.0354837	0.99849	0.890383	0.906106	0.320752	FALSE	FALSE	FALSE	FALSE	TRUE	TRUE	TRUE	TRUE	FALSE	FALSE	FALSE	FALSE
NA_5	0.349775	0	-0.570351	-1.20925	0.273486	0.588157	0.414914	0.556446	1.27895	0	-1.37462	-2.17317	0.223273	1	0.192481	0.0488423	0.913984	1	0.602927	0.339773	FALSE	FALSE	FALSE	FALSE	TRUE	TRUE	TRUE	TRUE	FALSE	FALSE	FALSE	FALSE
Incertae_Sedis_20	0.0409809	0	-0.171664	0.910366	0.27883	0.590681	0.418397	0.558886	0.146974	0	-0.41029	1.62889	0.885407	1	0.688275	0.127316	0.99849	1	0.860343	0.595508	FALSE	FALSE	FALSE	FALSE	TRUE	TRUE	TRUE	TRUE	FALSE	FALSE	FALSE	FALSE
Christensenella	-0.0106259	0	0.555273	-0.357268	0.26569	0.591057	0.41216	0.561172	-0.0399935	0	1.34723	-0.636647	0.968971	1	0.210843	0.540208	0.99849	1	0.602927	0.950106	FALSE	FALSE	FALSE	FALSE	TRUE	TRUE	TRUE	TRUE	FALSE	FALSE	FALSE	FALSE
Incertae_Sedis_22	0.528547	-1.0645	-1.03675	-0.606977	0.363602	0.607892	0.496055	0.707591	1.45364	-1.75113	-2.09	-0.857808	0.152553	0.0863117	0.0419401	0.395261	0.911242	0.380829	0.263221	0.950106	FALSE	FALSE	FALSE	FALSE	TRUE	TRUE	TRUE	TRUE	FALSE	FALSE	FALSE	FALSE
Colidextribacter	0.0926536	0.493101	-0.465515	-0.0364308	0.260388	0.618723	0.418336	0.527078	0.355829	0.796966	-1.11278	-0.0691185	0.722929	0.42789	0.269222	0.945072	0.99849	0.890383	0.66523	1	FALSE	FALSE	FALSE	FALSE	TRUE	TRUE	TRUE	TRUE	FALSE	FALSE	FALSE	FALSE
Monoglobus	0.0155141	0.528383	-0.221115	0.317963	0.268858	0.592363	0.398336	0.627993	0.0577035	0.891991	-0.555097	0.506316	0.954167	0.375792	0.580794	0.614402	0.99849	0.883522	0.851145	0.950106	FALSE	FALSE	FALSE	FALSE	TRUE	TRUE	TRUE	TRUE	FALSE	FALSE	FALSE	FALSE
UCG-002	0.482781	-1.31814	-0.910805	-0.113481	0.284792	0.547684	0.43709	0.555389	1.69521	-2.40676	-2.08379	-0.204327	0.094897	0.0189913	0.0411772	0.838747	0.807905	0.139196	0.263221	0.996871	FALSE	FALSE	FALSE	FALSE	TRUE	FALSE	TRUE	TRUE	FALSE	FALSE	FALSE	FALSE
Oscillospira	-0.0459311	1.0705	0.209833	-0.871098	0.257144	0.581325	0.408411	0.535922	-0.17862	1.84149	0.51378	-1.62542	0.859116	0.0727921	0.610164	0.111736	0.99849	0.348307	0.860343	0.557406	FALSE	FALSE	FALSE	FALSE	FALSE	TRUE	TRUE	TRUE	FALSE	FALSE	FALSE	FALSE
Oscillibacter	-0.128968	-0.340478	0.292975	0.454178	0.310724	0.624767	0.442048	0.585808	-0.415057	-0.544967	0.662766	0.775302	0.679254	0.587351	0.509459	0.440536	0.99849	0.928131	0.820796	0.950106	FALSE	FALSE	FALSE	FALSE	TRUE	TRUE	TRUE	TRUE	FALSE	FALSE	FALSE	FALSE
UCG-005	0.553363	-1.92946	-0.952325	-0.391879	0.339653	0.629078	0.480218	0.598994	1.6292	-3.06712	-1.98311	-0.65423	0.108599	0.00326022	0.0520163	0.515506	0.828781	0.0525258	0.279347	0.950106	FALSE	FALSE	FALSE	FALSE	TRUE	FALSE	FALSE	TRUE	FALSE	FALSE	FALSE	FALSE
NK4A214_group	0.741678	-1.6508	-1.08726	-1.32108	0.2657	0.610077	0.416784	0.572381	2.79141	-2.70589	-2.60869	-2.30804	0.0073669	0.00924058	0.0118961	0.025088	0.178034	0.102963	0.131563	0.297551	FALSE	FALSE	FALSE	FALSE	TRUE	FALSE	FALSE	TRUE	FALSE	FALSE	FALSE	FALSE
NA_7	0.484523	-0.7479	-0.459838	-1.44186	0.262143	0.612646	0.411387	0.542655	1.84832	-1.22077	-1.11778	-2.65706	0.0723496	0.229694	0.27068	0.0114631	0.749335	0.717386	0.66523	0.297551	FALSE	FALSE	FALSE	FALSE	TRUE	TRUE	TRUE	TRUE	FALSE	FALSE	FALSE	FALSE
Escherichia-Shigella	-0.251371	0.0707863	0.423181	0.390747	0.315871	0.818548	0.510882	0.642638	-0.795802	0.0864778	0.828334	0.608036	0.429697	0.931412	0.411196	0.54576	0.99849	1	0.736091	0.950106	FALSE	FALSE	FALSE	FALSE	FALSE	TRUE	TRUE	TRUE	FALSE	FALSE	FALSE	FALSE
UCG-003	0.0667831	0.311919	-0.159093	-0.0338557	0.294414	0.537198	0.417534	0.535225	0.226834	0.580642	-0.381029	-0.063255	0.821426	0.563943	0.704705	0.949801	0.99849	0.918783	0.873353	1	FALSE	FALSE	FALSE	FALSE	TRUE	TRUE	TRUE	TRUE	FALSE	FALSE	FALSE	FALSE
Intestinimonas	-0.0481711	0.469166	0.166724	-0.261552	0.277415	0.58726	0.408843	0.535665	-0.173643	0.798906	0.407794	-0.488276	0.863045	0.429183	0.685655	0.628088	0.99849	0.890383	0.860343	0.950106	FALSE	FALSE	FALSE	FALSE	TRUE	TRUE	TRUE	TRUE	FALSE	FALSE	FALSE	FALSE
Incertae_Sedis_24	0.000480543	-0.505165	0.053627	0.523198	0.253071	0.63839	0.372943	0.506003	0.00189885	-0.791311	0.143794	1.03398	0.99849	0.431474	0.886082	0.304755	0.99849	0.890383	0.95882	0.847622	FALSE	FALSE	FALSE	FALSE	TRUE	TRUE	TRUE	TRUE	FALSE	FALSE	FALSE	FALSE
Flavonifractor	-0.422784	1.4625	0.543583	-0.0557938	0.304789	0.641653	0.457701	0.537484	-1.38714	2.27928	1.18764	-0.103805	0.16968	0.0256166	0.23888	0.917612	0.911242	0.161496	0.629775	1	FALSE	FALSE	FALSE	FALSE	FALSE	TRUE	TRUE	TRUE	FALSE	FALSE	FALSE	FALSE
Ruthenibacterium	-0.0581412	0.915195	-0.231183	0.162845	0.263892	0.615508	0.413562	0.521312	-0.220322	1.4869	-0.559003	0.312375	0.826311	0.141877	0.578081	0.755756	0.99849	0.514306	0.851145	0.975343	FALSE	FALSE	FALSE	FALSE	FALSE	TRUE	TRUE	TRUE	FALSE	FALSE	FALSE	FALSE
Anaerofilum	0.0586343	0	0.192506	0.681812	0.266702	0.594731	0.413887	0.562063	0.219849	0	0.465117	1.21305	0.832262	1	0.65597	0.264452	0.99849	1	0.860343	0.847622	FALSE	FALSE	FALSE	FALSE	TRUE	TRUE	TRUE	TRUE	FALSE	FALSE	FALSE	FALSE
Agathobaculum	0.0376291	0.401396	-0.371142	0.200537	0.241829	0.59722	0.427059	0.495555	0.155602	0.672108	-0.869065	0.404672	0.876754	0.503527	0.387513	0.686841	0.99849	0.890383	0.711258	0.958071	FALSE	FALSE	FALSE	FALSE	FALSE	TRUE	TRUE	TRUE	FALSE	FALSE	FALSE	FALSE
[Clostridium]_methylpentosum_group	0.0437908	-0.125301	-0.193707	-0.630634	0.260523	0.581614	0.406229	0.550099	0.168088	-0.215437	-0.476841	-1.1464	0.869101	0.83277	0.641391	0.272293	0.99849	1	0.860343	0.847622	FALSE	FALSE	FALSE	FALSE	TRUE	TRUE	TRUE	TRUE	FALSE	FALSE	FALSE	FALSE
Phocea	-0.00583728	0.372851	-0.0489949	-0.35757	0.260285	0.600827	0.405636	0.544825	-0.0224265	0.620563	-0.120785	-0.656304	0.982342	0.54226	0.905129	0.519499	0.99849	0.894039	0.960521	0.950106	FALSE	FALSE	FALSE	FALSE	TRUE	TRUE	TRUE	TRUE	FALSE	FALSE	FALSE	FALSE
Candidatus_Soleaferrea	0.0572625	-0.407577	-0.115354	-0.138104	0.259794	0.572415	0.405714	0.539501	0.220415	-0.712031	-0.284323	-0.255984	0.827676	0.484282	0.778947	0.800454	0.99849	0.890383	0.906106	0.975343	FALSE	FALSE	FALSE	FALSE	TRUE	TRUE	TRUE	TRUE	FALSE	FALSE	FALSE	FALSE
Anaerotruncus	-0.0246807	0.250574	-0.0241694	-0.0931033	0.256135	0.56696	0.395724	0.54816	-0.0963585	0.441961	-0.0610764	-0.169847	0.924004	0.662317	0.951784	0.866498	0.99849	1	0.969016	0.997678	FALSE	FALSE	FALSE	FALSE	TRUE	TRUE	TRUE	TRUE	FALSE	FALSE	FALSE	FALSE
Hydrogenoanaerobacterium	-0.0575633	0	1.42525	0.505722	0.277932	0.596684	0.420252	0.565642	-0.207113	0	3.39142	0.894068	0.840532	1	0.00798112	0.394566	0.99849	1	0.115726	0.950106	FALSE	FALSE	FALSE	FALSE	TRUE	TRUE	TRUE	TRUE	FALSE	FALSE	FALSE	FALSE
Paludicola	0.000703236	0	0.405782	-0.258178	0.280545	0.571748	0.418677	0.556382	0.00250668	0	0.9692	-0.464031	0.99802	1	0.341729	0.646641	0.99849	1	0.687902	0.950106	FALSE	FALSE	FALSE	FALSE	TRUE	TRUE	TRUE	TRUE	FALSE	FALSE	FALSE	FALSE
CAG-352	0.2467	-2.30379	-0.43647	0.313659	0.3109	0.595286	0.443533	0.591758	0.7935	-3.87005	-0.984076	0.530046	0.434954	0.000691218	0.334507	0.600757	0.99849	0.0250566	0.687902	0.950106	FALSE	TRUE	FALSE	FALSE	TRUE	FALSE	TRUE	TRUE	FALSE	FALSE	FALSE	FALSE
Peptococcus	-0.0611326	1.59991	-0.338954	0.594336	0.269961	0.583246	0.413022	0.551668	-0.22645	2.74311	-0.820669	1.07734	0.824125	0.015858	0.425588	0.299541	0.99849	0.127745	0.743498	0.847622	FALSE	FALSE	FALSE	FALSE	TRUE	TRUE	TRUE	TRUE	FALSE	FALSE	FALSE	FALSE
Incertae_Sedis_26	-0.231704	0	0.8719	0.355016	0.276939	0.586533	0.423051	0.556581	-0.836664	0	2.06098	0.637852	0.415912	1	0.0570842	0.533187	0.99849	1	0.285421	0.950106	FALSE	FALSE	FALSE	FALSE	TRUE	TRUE	TRUE	TRUE	FALSE	FALSE	FALSE	FALSE
Incertae_Sedis_27	0.284764	-0.496563	-0.505425	-0.285517	0.320906	0.655976	0.492081	0.705687	0.887375	-0.756983	-1.02712	-0.404595	0.378306	0.451927	0.308356	0.687168	0.99849	0.890383	0.683194	0.958071	FALSE	FALSE	FALSE	FALSE	TRUE	TRUE	TRUE	TRUE	FALSE	FALSE	FALSE	FALSE
Incertae_Sedis_28	0.378432	-0.141528	-0.93202	-0.421075	0.284943	0.624385	0.422128	0.543104	1.32809	-0.226668	-2.20791	-0.775313	0.188285	0.821316	0.0303923	0.440659	0.913984	1	0.220344	0.950106	FALSE	FALSE	FALSE	FALSE	TRUE	TRUE	TRUE	TRUE	FALSE	FALSE	FALSE	FALSE
Ruminococcus	0.428382	-0.107248	-0.860887	-0.651502	0.327756	0.575018	0.452179	0.625391	1.30702	-0.186513	-1.90386	-1.04175	0.196646	0.852729	0.062165	0.302085	0.913984	1	0.292322	0.847622	FALSE	FALSE	FALSE	FALSE	TRUE	TRUE	TRUE	TRUE	FALSE	FALSE	FALSE	FALSE
Incertae_Sedis_30	0.373273	-0.196	-0.898371	-0.168355	0.246571	0.582584	0.388836	0.554372	1.51386	-0.336432	-2.31041	-0.303686	0.134629	0.737566	0.0238612	0.762281	0.887329	1	0.18457	0.975343	FALSE	FALSE	FALSE	FALSE	TRUE	TRUE	TRUE	TRUE	FALSE	FALSE	FALSE	FALSE
Lachnospiraceae_UCG-010	0.26655	-0.280334	-0.589046	-0.388366	0.285792	0.573974	0.422878	0.620594	0.932673	-0.488409	-1.39295	-0.625797	0.354607	0.626983	0.168611	0.533745	0.99849	0.977554	0.55565	0.950106	FALSE	FALSE	FALSE	FALSE	TRUE	TRUE	TRUE	TRUE	FALSE	FALSE	FALSE	FALSE
Tyzzerella	-0.0998795	0.649104	0.175463	-0.15993	0.283818	0.675934	0.428651	0.549085	-0.351915	0.960307	0.409337	-0.291267	0.727209	0.344101	0.68502	0.772727	0.99849	0.860252	0.860343	0.975343	FALSE	FALSE	FALSE	FALSE	TRUE	TRUE	TRUE	TRUE	FALSE	FALSE	FALSE	FALSE
Butyricimonas	0.0511407	-0.020948	-0.219566	0.7628	0.252455	0.541397	0.400774	0.519351	0.202574	-0.0386925	-0.547854	1.46876	0.840549	0.969338	0.586996	0.150129	0.99849	1	0.851145	0.604687	FALSE	FALSE	FALSE	FALSE	TRUE	TRUE	TRUE	TRUE	FALSE	FALSE	FALSE	FALSE
Odoribacter	0.0290654	-0.627022	-0.0544559	0.459404	0.282089	0.531364	0.410927	0.509828	0.103036	-1.18002	-0.13252	0.901097	0.918261	0.242427	0.894996	0.370969	0.99849	0.717386	0.960521	0.950106	FALSE	FALSE	FALSE	FALSE	TRUE	FALSE	TRUE	TRUE	FALSE	FALSE	FALSE	FALSE
Incertae_Sedis_32	0.076835	-1.67755	0.662163	-0.566202	0.263382	0.578563	0.407702	0.558317	0.291725	-2.89951	1.62414	-1.01412	0.774493	0.0110056	0.12517	0.326604	0.99849	0.106388	0.47762	0.861046	FALSE	FALSE	FALSE	FALSE	TRUE	TRUE	TRUE	TRUE	FALSE	FALSE	FALSE	FALSE
Segatella	0.103769	2.40976	-2.05562	1.40478	0.425196	0.667614	0.551165	0.662641	0.244051	3.60952	-3.7296	2.11997	0.809951	0.00200432	0.00153412	0.0481657	0.99849	0.0525258	0.0404503	0.339773	FALSE	FALSE	TRUE	FALSE	TRUE	TRUE	FALSE	TRUE	FALSE	FALSE	FALSE	FALSE
Paraprevotella	-0.0197088	0.472931	-0.557337	2.06871	0.280125	0.597716	0.421777	0.565545	-0.0703571	0.791231	-1.3214	3.65792	0.945636	0.451628	0.222906	0.00642051	0.99849	0.890383	0.609838	0.297551	FALSE	FALSE	FALSE	FALSE	TRUE	TRUE	TRUE	TRUE	FALSE	FALSE	FALSE	FALSE
Incertae_Sedis_33	-0.120169	0.242413	0.388684	0.159668	0.257545	0.547263	0.405904	0.527986	-0.466596	0.442955	0.957578	0.302409	0.643525	0.660377	0.344491	0.764034	0.99849	1	0.687902	0.975343	FALSE	FALSE	FALSE	FALSE	TRUE	TRUE	TRUE	TRUE	FALSE	FALSE	FALSE	FALSE
Clostridium	0.486081	0.390848	-0.718387	-1.33624	0.283729	0.578598	0.479532	0.576971	1.71319	0.67551	-1.4981	-2.31595	0.0948267	0.503442	0.142369	0.0260532	0.807905	0.890383	0.510249	0.297551	FALSE	FALSE	FALSE	FALSE	FALSE	TRUE	TRUE	TRUE	FALSE	FALSE	FALSE	FALSE
Dialister	0.451174	-1.31387	-0.616814	-0.691532	0.259455	0.618835	0.43301	0.66343	1.73893	-2.12313	-1.42448	-1.04236	0.0892031	0.0395387	0.161525	0.303071	0.807905	0.229324	0.544677	0.847622	FALSE	FALSE	FALSE	FALSE	TRUE	TRUE	TRUE	TRUE	FALSE	FALSE	FALSE	FALSE
Veillonella	-0.376463	1.17548	0.194647	0.104852	0.264067	0.638699	0.449633	0.591388	-1.42563	1.84043	0.432902	0.177299	0.160725	0.0721608	0.667109	0.860052	0.911242	0.348307	0.860343	0.997678	FALSE	FALSE	FALSE	FALSE	FALSE	TRUE	TRUE	TRUE	FALSE	FALSE	FALSE	FALSE
Massiliomicrobiota	-0.698783	1.81812	0.496696	0.417902	0.258405	0.57631	0.417626	0.561503	-2.70422	3.15475	1.18933	0.744256	0.0163201	0.00654244	0.252795	0.468221	0.295802	0.0790545	0.643076	0.950106	FALSE	FALSE	FALSE	FALSE	TRUE	TRUE	TRUE	TRUE	FALSE	FALSE	FALSE	FALSE
Thomasclavelia	-0.707922	1.29988	0.552206	1.21545	0.24786	0.65701	0.404732	0.531779	-2.85613	1.97847	1.36437	2.28563	0.00652204	0.054157	0.179388	0.0271493	0.178034	0.280456	0.578029	0.297551	FALSE	FALSE	FALSE	FALSE	FALSE	TRUE	TRUE	TRUE	FALSE	FALSE	FALSE	FALSE
Erysipelotrichaceae_UCG-003	-0.0473885	1.40851	-0.264979	-0.2015	0.272317	0.530351	0.418146	0.572921	-0.17402	2.65581	-0.6337	-0.351706	0.862391	0.00994124	0.5285	0.726196	0.99849	0.102963	0.824006	0.975343	FALSE	FALSE	FALSE	FALSE	TRUE	TRUE	TRUE	TRUE	FALSE	FALSE	FALSE	FALSE
Christensenellaceae_R-7_group	0.779579	-1.66064	-1.57477	-0.788919	0.315164	0.65949	0.478471	0.618358	2.47356	-2.51807	-3.29125	-1.27583	0.0162253	0.0144861	0.0016738	0.206933	0.295802	0.123558	0.0404503	0.769367	FALSE	FALSE	TRUE	FALSE	TRUE	FALSE	FALSE	TRUE	FALSE	FALSE	FALSE	FALSE
Gemmiger	0.353267	-0.0448282	-0.828884	-0.0660921	0.293703	0.527054	0.478808	0.598683	1.2028	-0.0850543	-1.73114	-0.110396	0.233224	0.932468	0.0879619	0.912421	0.913984	1	0.373833	1	FALSE	FALSE	FALSE	FALSE	TRUE	TRUE	TRUE	TRUE	FALSE	FALSE	FALSE	FALSE
NA_9	0.303457	-1.88595	-0.806323	0.996635	0.305686	0.616195	0.468966	0.528106	0.992706	-3.06063	-1.71936	1.88719	0.324479	0.00319223	0.0902354	0.0635339	0.99849	0.0525258	0.373833	0.406159	FALSE	FALSE	FALSE	FALSE	TRUE	FALSE	TRUE	TRUE	FALSE	FALSE	FALSE	FALSE
Faecalibacterium	-0.0562571	0.220302	-0.296823	0.884222	0.256368	0.623794	0.398479	0.480912	-0.219439	0.353165	-0.744891	1.83864	0.826867	0.724894	0.458521	0.0696798	0.99849	1	0.779679	0.406159	FALSE	FALSE	FALSE	FALSE	TRUE	TRUE	TRUE	TRUE	FALSE	FALSE	FALSE	FALSE
UCG-009	-0.131377	0.819549	0.0140482	0.0732854	0.255271	0.561265	0.398766	0.530514	-0.514655	1.46018	0.0352292	0.13814	0.610331	0.153989	0.972116	0.890995	0.99849	0.544597	0.978867	1	FALSE	FALSE	FALSE	FALSE	TRUE	TRUE	TRUE	TRUE	FALSE	FALSE	FALSE	FALSE
[Eubacterium]_siraeum_group	0.248948	1.44014	0.212572	-1.31004	0.353115	0.591762	0.488825	0.645313	0.705006	2.43364	0.434863	-2.03008	0.484996	0.019631	0.666059	0.0492085	0.99849	0.139196	0.860343	0.339773	FALSE	FALSE	FALSE	FALSE	TRUE	TRUE	TRUE	TRUE	FALSE	FALSE	FALSE	FALSE
Negativibacillus	-0.151919	1.71328	0.0393301	0.416411	0.305342	0.594251	0.446525	0.556941	-0.497536	2.88309	0.0880804	0.747675	0.621535	0.00630892	0.930252	0.459029	0.99849	0.0790545	0.963476	0.950106	FALSE	FALSE	FALSE	FALSE	TRUE	TRUE	TRUE	TRUE	FALSE	FALSE	FALSE	FALSE
DTU089	-0.361562	0.666235	0.485373	0.308114	0.256757	0.556785	0.406255	0.543125	-1.40819	1.19658	1.19475	0.567297	0.166103	0.23788	0.238586	0.573395	0.911242	0.717386	0.629775	0.950106	FALSE	FALSE	FALSE	FALSE	FALSE	TRUE	TRUE	TRUE	FALSE	FALSE	FALSE	FALSE
Acutalibacter	-0.208583	0.00639331	0.399269	0.280301	0.25648	0.598852	0.400083	0.521559	-0.813252	0.0106759	0.997966	0.53743	0.418518	0.991509	0.321343	0.592481	0.99849	1	0.686165	0.950106	FALSE	FALSE	FALSE	FALSE	TRUE	TRUE	TRUE	TRUE	FALSE	FALSE	FALSE	FALSE
Incertae_Sedis_34	0.989331	-2.37193	-2.10901	-1.19067	0.294138	0.56212	0.439005	0.666139	3.36349	-4.21962	-4.80407	-1.78742	0.00191751	0.000171803	3.0785994185582e-05	0.0827874	0.0926796	0.00995381	0.00446397	0.451102	FALSE	TRUE	TRUE	FALSE	TRUE	TRUE	FALSE	TRUE	FALSE	TRUE	FALSE	FALSE
Phascolarctobacterium	-0.0605764	1.37983	-0.747232	1.09631	0.325942	0.571318	0.471807	0.580767	-0.185851	2.41517	-1.58377	1.88769	0.853457	0.0201595	0.120748	0.0659896	0.99849	0.139196	0.473203	0.406159	FALSE	FALSE	FALSE	FALSE	TRUE	TRUE	TRUE	TRUE	FALSE	FALSE	FALSE	FALSE
Megamonas	-2.61721	0	3.07936	2.78951	0.264011	0.591919	0.429738	0.564886	-9.91324	0	7.16567	4.93819	9.05838647145632e-06	1	9.56104559368379e-05	0.00113766	0.00131347	1	0.00462117	0.16496	TRUE	FALSE	TRUE	FALSE	TRUE	TRUE	FALSE	TRUE	TRUE	FALSE	FALSE	FALSE
Eisenbergiella	0.0325432	0	-0.256821	-0.153692	0.284661	0.575482	0.433536	0.569644	0.114323	0	-0.592386	-0.269804	0.909933	1	0.559133	0.789617	0.99849	1	0.851145	0.975343	FALSE	FALSE	FALSE	FALSE	TRUE	TRUE	TRUE	TRUE	FALSE	FALSE	FALSE	FALSE
Fusicatenibacter	0.26451	-0.0369756	-0.46747	-0.702471	0.260552	0.512124	0.437853	0.526305	1.01519	-0.0722005	-1.06764	-1.33472	0.313837	0.942667	0.289692	0.186696	0.99849	1	0.683194	0.712392	FALSE	FALSE	FALSE	FALSE	TRUE	TRUE	TRUE	TRUE	FALSE	FALSE	FALSE	FALSE
Butyribacter	0.395969	0.506847	-0.655003	-1.05429	0.277607	0.565208	0.419115	0.558862	1.42636	0.896744	-1.56282	-1.88649	0.165225	0.377782	0.12974	0.0700275	0.911242	0.883522	0.482368	0.406159	FALSE	FALSE	FALSE	FALSE	TRUE	TRUE	TRUE	TRUE	FALSE	FALSE	FALSE	FALSE
Coprococcus	0.16901	-0.112339	-0.385507	-0.0295962	0.32022	0.575309	0.452309	0.633022	0.527794	-0.195267	-0.85231	-0.0467538	0.59944	0.845793	0.397172	0.962853	0.99849	1	0.719874	1	FALSE	FALSE	FALSE	FALSE	TRUE	TRUE	TRUE	TRUE	FALSE	FALSE	FALSE	FALSE
[Ruminococcus]_gauvreauii_group	-0.0363771	0.450895	-0.0859208	-0.259616	0.267641	0.628016	0.433408	0.531844	-0.135918	0.717969	-0.198245	-0.488143	0.892467	0.47633	0.843709	0.627718	0.99849	0.890383	0.92781	0.950106	FALSE	FALSE	FALSE	FALSE	FALSE	TRUE	TRUE	TRUE	FALSE	FALSE	FALSE	FALSE
CAG-56	0.104146	1.18185	-0.531036	0.0346708	0.277983	0.574125	0.419691	0.674662	0.374648	2.05852	-1.2653	0.0513899	0.710557	0.0483163	0.215503	0.959355	0.99849	0.26661	0.602927	1	FALSE	FALSE	FALSE	FALSE	TRUE	TRUE	TRUE	TRUE	FALSE	FALSE	FALSE	FALSE
Marvinbryantia	0.471834	-0.964457	-0.775832	-0.722193	0.278247	0.560702	0.411741	0.533848	1.69574	-1.72009	-1.88427	-1.35281	0.100292	0.095718	0.0692512	0.186226	0.807905	0.384297	0.313794	0.712392	FALSE	FALSE	FALSE	FALSE	TRUE	TRUE	TRUE	TRUE	FALSE	FALSE	FALSE	FALSE
Barnesiella	0.101623	-0.730781	0.376625	-0.445343	0.276486	0.56639	0.407263	0.642177	0.367551	-1.29024	0.924771	-0.69349	0.715302	0.204971	0.361077	0.492333	0.99849	0.660463	0.698083	0.950106	FALSE	FALSE	FALSE	FALSE	TRUE	FALSE	TRUE	TRUE	FALSE	FALSE	FALSE	FALSE
NA_10	0.320842	-0.382149	-0.168399	-0.955135	0.317703	0.583058	0.471876	0.646086	1.00988	-0.655421	-0.356871	-1.47834	0.317141	0.515032	0.722605	0.145235	0.99849	0.894039	0.887947	0.604687	FALSE	FALSE	FALSE	FALSE	TRUE	TRUE	TRUE	TRUE	FALSE	FALSE	FALSE	FALSE
Parasutterella	0.216884	-0.563409	-0.387099	-0.370784	0.293514	0.580394	0.424892	0.621179	0.738922	-0.970736	-0.911052	-0.596903	0.46633	0.340296	0.370331	0.555545	0.99849	0.860252	0.706157	0.950106	FALSE	FALSE	FALSE	FALSE	TRUE	TRUE	TRUE	TRUE	FALSE	FALSE	FALSE	FALSE
Incertae_Sedis_36	0.725871	-2.34947	-1.03515	-1.67131	0.298066	0.572207	0.440878	0.666427	2.43527	-4.10597	-2.34794	-2.50787	0.0196837	0.000205941	0.024185	0.0165359	0.30597	0.00995381	0.18457	0.297551	FALSE	TRUE	FALSE	FALSE	TRUE	TRUE	FALSE	TRUE	FALSE	TRUE	FALSE	FALSE
Blautia	0.0319731	0.440942	-0.242901	-0.241956	0.243008	0.485035	0.397746	0.507337	0.131572	0.909093	-0.610694	-0.476914	0.895627	0.365813	0.542995	0.634619	0.99849	0.883522	0.837598	0.950106	FALSE	FALSE	FALSE	FALSE	TRUE	TRUE	TRUE	TRUE	FALSE	FALSE	FALSE	FALSE
Lachnospiraceae_UCG-003	-0.0607732	-0.0973221	1.42934	0	0.291424	0.606293	0.430946	0.574177	-0.208539	-0.16052	3.31675	0	0.840747	0.877006	0.0128221	1	0.99849	1	0.131563	1	FALSE	FALSE	FALSE	FALSE	TRUE	TRUE	TRUE	TRUE	FALSE	FALSE	FALSE	FALSE
Extibacter	-0.0607269	0.988423	0.274766	-0.799938	0.267818	0.579237	0.406503	0.536972	-0.226747	1.70642	0.675927	-1.48972	0.822159	0.0982626	0.504265	0.146737	0.99849	0.384297	0.820796	0.604687	FALSE	FALSE	FALSE	FALSE	TRUE	TRUE	TRUE	TRUE	FALSE	FALSE	FALSE	FALSE
Faecalimonas	-0.323323	0.428167	0.306654	-0.0859829	0.256149	0.617825	0.427393	0.543696	-1.26225	0.693023	0.717499	-0.158145	0.21545	0.493002	0.477967	0.875278	0.913984	0.890383	0.787559	0.997678	FALSE	FALSE	FALSE	FALSE	FALSE	TRUE	TRUE	TRUE	FALSE	FALSE	FALSE	FALSE
Sellimonas	-0.245089	0.0929935	-0.0232423	-0.139794	0.254606	0.646492	0.413193	0.533977	-0.962619	0.143843	-0.0562505	-0.261798	0.346201	0.886934	0.95565	0.795912	0.99849	1	0.969016	0.975343	FALSE	FALSE	FALSE	FALSE	FALSE	TRUE	TRUE	TRUE	FALSE	FALSE	FALSE	FALSE
Faecalicatena	0.0239644	-0.187805	-0.555432	-0.571111	0.273921	0.591005	0.425479	0.557652	0.0874865	-0.317772	-1.30543	-1.02414	0.931728	0.75612	0.216222	0.325974	0.99849	1	0.602927	0.861046	FALSE	FALSE	FALSE	FALSE	TRUE	TRUE	TRUE	TRUE	FALSE	FALSE	FALSE	FALSE
Akkermansia	0.158991	-4.41548	0.526721	-0.222075	0.324626	0.575516	0.444416	0.745065	0.489766	-7.67221	1.1852	-0.298061	0.627271	4.399207970662e-09	0.243704	0.76737	0.99849	6.3788515574599e-07	0.63102	0.975343	FALSE	TRUE	FALSE	FALSE	TRUE	TRUE	TRUE	TRUE	FALSE	TRUE	FALSE	FALSE
Asteroleplasma	-0.251206	-1.05478	1.28637	0	0.296268	0.624331	0.448884	0.572256	-0.8479	-1.68945	2.86571	0	0.416327	0.122017	0.0167917	1	0.99849	0.453654	0.143223	1	FALSE	FALSE	FALSE	FALSE	TRUE	TRUE	TRUE	TRUE	FALSE	FALSE	FALSE	FALSE
Lachnospiraceae_FCS020_group	0.288064	-1.00065	-0.428659	-0.256911	0.267221	0.573137	0.402361	0.541328	1.078	-1.74591	-1.06536	-0.474593	0.289627	0.0910607	0.295212	0.638513	0.99849	0.384297	0.683194	0.950106	FALSE	FALSE	FALSE	FALSE	TRUE	TRUE	TRUE	TRUE	FALSE	FALSE	FALSE	FALSE
Mediterraneibacter	-0.182531	0.510881	0.133953	0.305312	0.274658	0.531409	0.414386	0.595044	-0.664576	0.961371	0.323257	0.513091	0.508186	0.339192	0.747323	0.609267	0.99849	0.860252	0.893762	0.950106	FALSE	FALSE	FALSE	FALSE	TRUE	TRUE	TRUE	TRUE	FALSE	FALSE	FALSE	FALSE
Agathobacter	-0.0133979	0.278886	-0.126859	0.304567	0.321959	0.667317	0.468511	0.616675	-0.0416137	0.417922	-0.270772	0.493886	0.966927	0.677302	0.787375	0.622955	0.99849	1	0.906106	0.950106	FALSE	FALSE	FALSE	FALSE	TRUE	TRUE	TRUE	TRUE	FALSE	FALSE	FALSE	FALSE
NA_11	0.057307	0.221089	-0.381641	0.277935	0.244863	0.596755	0.402778	0.597485	0.234037	0.370485	-0.947524	0.465174	0.815513	0.711932	0.346027	0.642982	0.99849	1	0.687902	0.950106	FALSE	FALSE	FALSE	FALSE	TRUE	TRUE	TRUE	TRUE	FALSE	FALSE	FALSE	FALSE
Roseburia	-0.30636	0.21269	0.495109	0.544617	0.332832	0.565182	0.467858	0.626979	-0.920463	0.376321	1.05825	0.868636	0.360244	0.707727	0.293295	0.387781	0.99849	1	0.683194	0.950106	FALSE	FALSE	FALSE	FALSE	TRUE	TRUE	TRUE	TRUE	FALSE	FALSE	FALSE	FALSE
Shuttleworthia	-0.232555	-0.255683	0.428226	0.257047	0.261704	0.59622	0.415749	0.551206	-0.88862	-0.42884	1.03001	0.466336	0.390354	0.67506	0.321788	0.648693	0.99849	1	0.686165	0.950106	FALSE	FALSE	FALSE	FALSE	TRUE	TRUE	TRUE	TRUE	FALSE	FALSE	FALSE	FALSE
Lachnospira	0.136474	-0.468416	-0.37149	0.44713	0.292778	0.648121	0.454624	0.548455	0.466135	-0.72273	-0.817136	0.815255	0.642631	0.472361	0.416747	0.417815	0.99849	0.890383	0.736931	0.950106	FALSE	FALSE	FALSE	FALSE	TRUE	TRUE	TRUE	TRUE	FALSE	FALSE	FALSE	FALSE
Lachnospiraceae_NK4A136_group	0.254022	0.511795	-0.927074	-0.00181664	0.343869	0.611585	0.489512	0.629771	0.738717	0.836833	-1.89387	-0.0028846	0.462621	0.405618	0.0624964	0.997707	0.99849	0.890383	0.292322	1	FALSE	FALSE	FALSE	FALSE	TRUE	TRUE	TRUE	TRUE	FALSE	FALSE	FALSE	FALSE
GCA-900066575	-0.10624	0.662624	-0.0636019	0.137232	0.257478	0.549705	0.405292	0.496864	-0.41262	1.20542	-0.156928	0.276197	0.681802	0.234206	0.875988	0.783634	0.99849	0.717386	0.955025	0.975343	FALSE	FALSE	FALSE	FALSE	TRUE	TRUE	TRUE	TRUE	FALSE	FALSE	FALSE	FALSE
Frisingicoccus	-0.0390047	-0.343173	0.137817	0.736914	0.268398	0.601255	0.416532	0.562863	-0.145324	-0.570761	0.330869	1.30922	0.889214	0.588883	0.751993	0.238359	0.99849	0.928131	0.893762	0.803768	FALSE	FALSE	FALSE	FALSE	TRUE	TRUE	TRUE	TRUE	FALSE	FALSE	FALSE	FALSE
[Eubacterium]_ventriosum_group	0.139251	0.8355	-0.199033	-0.403343	0.284014	0.592692	0.419873	0.563275	0.490297	1.40967	-0.474032	-0.716068	0.626254	0.165363	0.637719	0.477569	0.99849	0.557618	0.860343	0.950106	FALSE	FALSE	FALSE	FALSE	TRUE	TRUE	TRUE	TRUE	FALSE	FALSE	FALSE	FALSE
Dorea	-0.274059	1.0583	0.288406	0.37613	0.278732	0.585252	0.454432	0.592497	-0.983235	1.80829	0.634651	0.634823	0.328571	0.0744657	0.527537	0.527426	0.99849	0.348307	0.824006	0.950106	FALSE	FALSE	FALSE	FALSE	FALSE	TRUE	TRUE	TRUE	FALSE	FALSE	FALSE	FALSE
[Ruminococcus]_gnavus_group	0.15641	0.0893394	-0.430754	-0.965363	0.267275	0.732966	0.459335	0.600347	0.585202	0.121887	-0.937777	-1.60801	0.561543	0.903569	0.353721	0.115325	0.99849	1	0.693101	0.557406	FALSE	FALSE	FALSE	FALSE	FALSE	TRUE	TRUE	TRUE	FALSE	FALSE	FALSE	FALSE
Moryella	0.429387	0	-1.47175	-0.234487	0.264691	0.565744	0.402164	0.569258	1.62222	0	-3.65957	-0.411917	0.117821	1	0.00123934	0.684056	0.854199	1	0.0404503	0.958071	FALSE	FALSE	TRUE	FALSE	TRUE	TRUE	FALSE	TRUE	FALSE	FALSE	FALSE	FALSE
[Eubacterium]_eligens_group	-0.225583	1.62801	-0.0542006	0.0901704	0.30768	0.56598	0.464704	0.536639	-0.733176	2.87644	-0.116635	0.168028	0.466214	0.0055075	0.907527	0.867108	0.99849	0.0790545	0.960521	0.997678	FALSE	FALSE	FALSE	FALSE	TRUE	TRUE	TRUE	TRUE	FALSE	FALSE	FALSE	FALSE
[Eubacterium]_xylanophilum_group	0.262748	0.0949217	-0.236879	-0.620277	0.306958	0.57384	0.431582	0.601058	0.855971	0.165415	-0.548863	-1.03198	0.398378	0.869658	0.586909	0.309821	0.99849	1	0.851145	0.847622	FALSE	FALSE	FALSE	FALSE	TRUE	TRUE	TRUE	TRUE	FALSE	FALSE	FALSE	FALSE
[Eubacterium]_ruminantium_group	0.107172	0	1.01056	-0.169029	0.293306	0.599325	0.429287	0.62879	0.365392	0	2.35405	-0.268816	0.721178	1	0.0364434	0.792637	0.99849	1	0.251633	0.975343	FALSE	FALSE	FALSE	FALSE	TRUE	TRUE	TRUE	TRUE	FALSE	FALSE	FALSE	FALSE
Anaerobutyricum	0.0679221	0.575091	-0.0378123	-0.650235	0.269422	0.545944	0.40453	0.518511	0.252103	1.05339	-0.0934721	-1.25404	0.802221	0.298331	0.925984	0.216929	0.99849	0.81619	0.963476	0.781122	FALSE	FALSE	FALSE	FALSE	TRUE	TRUE	TRUE	TRUE	FALSE	FALSE	FALSE	FALSE
Anaerostipes	0.0403361	0.954905	-0.194601	-0.8911	0.292999	0.548806	0.443177	0.592446	0.137666	1.73997	-0.439105	-1.5041	0.890937	0.0866714	0.662064	0.137474	0.99849	0.380829	0.860343	0.604687	FALSE	FALSE	FALSE	FALSE	TRUE	TRUE	TRUE	TRUE	FALSE	FALSE	FALSE	FALSE
Defluviitaleaceae_UCG-011	0.0809987	-0.447918	0.18739	-0.36774	0.262723	0.550979	0.416173	0.550091	0.308304	-0.812949	0.45027	-0.668508	0.759913	0.422447	0.655649	0.508757	0.99849	0.890383	0.860343	0.950106	FALSE	FALSE	FALSE	FALSE	TRUE	TRUE	TRUE	TRUE	FALSE	FALSE	FALSE	FALSE
Lachnospiraceae_UCG-008	0.0987223	0	0.653363	-0.137985	0.277808	0.59181	0.418304	0.564262	0.355362	0	1.56194	-0.24454	0.728487	1	0.144277	0.810944	0.99849	1	0.510249	0.97989	FALSE	FALSE	FALSE	FALSE	TRUE	TRUE	TRUE	TRUE	FALSE	FALSE	FALSE	FALSE
Lachnospiraceae_ND3007_group	0.0228996	0.394481	-0.449963	0.467506	0.28462	0.572646	0.437555	0.649615	0.0804568	0.688874	-1.02836	0.719667	0.936183	0.493965	0.308541	0.474952	0.99849	0.890383	0.683194	0.950106	FALSE	FALSE	FALSE	FALSE	TRUE	TRUE	TRUE	TRUE	FALSE	FALSE	FALSE	FALSE
Hungatella	-0.555909	1.03108	0.53031	-0.365261	0.25418	0.596071	0.409742	0.543063	-2.18707	1.7298	1.29425	-0.672594	0.0407881	0.0990699	0.210324	0.508903	0.492856	0.384297	0.602927	0.950106	FALSE	FALSE	FALSE	FALSE	TRUE	TRUE	TRUE	TRUE	FALSE	FALSE	FALSE	FALSE
Enterocloster	-0.157246	0.483783	0.0912358	0.197719	0.262406	0.574858	0.444171	0.464973	-0.599249	0.841569	0.205407	0.425227	0.550679	0.402507	0.837769	0.671799	0.99849	0.890383	0.92781	0.958071	FALSE	FALSE	FALSE	FALSE	FALSE	TRUE	TRUE	TRUE	FALSE	FALSE	FALSE	FALSE
Lachnospiraceae_UCG-004	0.160757	0.950007	-0.837771	-0.191722	0.262235	0.568876	0.420548	0.515621	0.613026	1.66997	-1.99209	-0.371827	0.542432	0.100712	0.0514271	0.711477	0.99849	0.384297	0.279347	0.975343	FALSE	FALSE	FALSE	FALSE	TRUE	TRUE	TRUE	TRUE	FALSE	FALSE	FALSE	FALSE
Lachnoclostridium	-0.192043	0.593883	-0.00650209	0.441152	0.257461	0.613371	0.437145	0.536194	-0.74591	0.968229	-0.014874	0.822746	0.458053	0.336042	0.988172	0.413261	0.99849	0.860252	0.988172	0.950106	FALSE	FALSE	FALSE	FALSE	FALSE	TRUE	TRUE	TRUE	FALSE	FALSE	FALSE	FALSE
