# Supplementary material for: Gut microbial signatures and stability are associated with a co-diagnosis of endometriosis and inflammatory bowel disease
Source: iScience. 2026 Mar 21;29(4):115437. doi: 10.1016/j.isci.2026.115437 (PMC13091464; doi:10.1016/j.isci.2026.115437)
Supplement: Table S2. Relative abundance of microbial taxa across patient groups stratified by total IBDQ scores ranges, with group means and statistical significance assessed using pairwise Wilcoxon tests and Kruskal-Wallis analysis [file mmc3.xlsx]

## Sheet: Patient_Type_Total_IBDQ_Range_5
feature	IBD_Moderate_active_disease_mean	IBD_Remission_mean	IBD_Mild_mean	Endo_IBD_Remission_mean	Endo_IBD_Moderate_active_disease_mean	HC_mean	Endo_IBD_Mild_mean	fdr_pvalue_pairwiseWilcox_Endo_IBD_Mild_Endo_IBD_Moderate_active_disease	fdr_pvalue_pairwiseWilcox_Endo_IBD_Mild_IBD_Mild	fdr_pvalue_pairwiseWilcox_Endo_IBD_Moderate_active_disease_Endo_IBD_Remission	fdr_pvalue_pairwiseWilcox_Endo_IBD_Moderate_active_disease_IBD_Moderate_active_disease	fdr_pvalue_pairwiseWilcox_Endo_IBD_Remission_IBD_Remission	fdr_pvalue_pairwiseWilcox_IBD_Mild_IBD_Moderate_active_disease	fdr_pvalue_pairwiseWilcox_IBD_Mild_IBD_Remission	fdr_pvalue_pairwiseWilcox_IBD_Moderate_active_disease_IBD_Remission	pvalue_KruskalWallis	fdr_KruskalWallis
Actinomycetota	0.0209343	0.0246043	0.0318171	0.0203498	0.0117274	0.00969699	0.0270347	0.036	0.324	0.3144	0.6975	0.941	0.835636	0.997	0.778	0	0
Cyanobacteriota	1.92054697177756e-05	0.00014242	0.000307275	0	5.62189390361828e-06	0.00209191	4.23570871878284e-06	1	0.324	0.338	0.876	0.124	0.835636	0.456	0.778	0	0
Fusobacteriota	0.00912478	0.00381594	0.0020755	0	0.0177057	8.63460816472376e-05	0	0.147	0.324	0.052	0.6975	0.124	0.156	0.567	0.696	0	0
Methanobacteriota	0.000499342	0.000134012	0	0	0	0.000634424	0	1	1	1	0.681	0.250286	0.156	0.36	0.778	0	0
Patescibacteria	0.000255124	0.000175517	0.000140862	0.000117508	0.000508031	5.42444577047465e-05	0.00012283	0.741	0.5625	0.774	0.6975	0.941	0.835636	0.498857	0.778	0	0
Thermodesulfobacteriota	0.00746364	0.00502937	0.00707186	0.00333833	0.000592638	0.0055642	0.000389614	0.147	0.0001416	0.036	0.0004524	0.1584	0.835636	0.36	0.778	0	0
Verrucomicrobiota	0.0268565	0.00769182	0.0220866	0.0112921	0.0181349	0.0293375	0.00025011	0.084	0.042	0.637714	0.876	0.4668	0.835636	0.498857	0.778	0	0
Synergistota	0.000307288	8.91712960443582e-05	0	0	0	0.000208374	0	1	1	1	0.681	0.4095	0.156	0.4824	0.778	0.001	0.0015
Bacillota	0.449462	0.427584	0.428689	0.483559	0.476528	0.470322	0.393147	0.505714	0.7644	0.789333	0.918545	0.124	0.835636	0.956727	0.778	0.025	0.0333333
Bacteroidota	0.454632	0.483669	0.478172	0.462443	0.440632	0.450492	0.537858	0.505714	0.516	1	0.982	0.418667	0.835636	0.956727	0.778	0.058	0.0696
Campylobacterota	0	0.000104457	0	0	3.37576473768341e-05	2.75960054890063e-05	4.42885487528346e-06	0.4272	0.324	0.052	0.681	0.204	1	0.36	0.778	0.101	0.110182
Pseudomonadota	0.0300303	0.0467767	0.0294443	0.0186079	0.0340759	0.0312041	0.040582	1	0.7644	0.138	0.6975	0.1584	0.835636	0.956727	0.778	0.224	0.224
