# Supplementary material for: Gut microbial signatures and stability are associated with a co-diagnosis of endometriosis and inflammatory bowel disease
Source: iScience. 2026 Mar 21;29(4):115437. doi: 10.1016/j.isci.2026.115437 (PMC13091464; doi:10.1016/j.isci.2026.115437)
Supplement: Table S3. Differential abundance of microbial taxa across patient groups stratified by Total IBDQ score ranges identified by ANCOM analysis — (A) Endo_IBD_Moderate_active_diseas, ANCOM results identifying microbial taxa associated with total IBDQ score ranges using the Endo-IBD moderate/active disease group as the reference category. (B) Endo_IBD_Remission_asRef, ANCOM results identifying microbial taxa associated with total IBDQ score ranges using the Endo-IBD remission group as the reference category. [file mmc4.xlsx]

## Sheet: Endo_IBD_Moderate_active_diseas
taxon	lfc_(Intercept)	lfc_Patient_Type_Total_IBDQ_Range_5Endo_IBD_Remission	lfc_Patient_Type_Total_IBDQ_Range_5Endo_IBD_Mild	lfc_Patient_Type_Total_IBDQ_Range_5IBD_Remission	lfc_Patient_Type_Total_IBDQ_Range_5IBD_Mild	lfc_Patient_Type_Total_IBDQ_Range_5IBD_Moderate_active_disease	lfc_Patient_Type_Total_IBDQ_Range_5HC	se_(Intercept)	se_Patient_Type_Total_IBDQ_Range_5Endo_IBD_Remission	se_Patient_Type_Total_IBDQ_Range_5Endo_IBD_Mild	se_Patient_Type_Total_IBDQ_Range_5IBD_Remission	se_Patient_Type_Total_IBDQ_Range_5IBD_Mild	se_Patient_Type_Total_IBDQ_Range_5IBD_Moderate_active_disease	se_Patient_Type_Total_IBDQ_Range_5HC	W_(Intercept)	W_Patient_Type_Total_IBDQ_Range_5Endo_IBD_Remission	W_Patient_Type_Total_IBDQ_Range_5Endo_IBD_Mild	W_Patient_Type_Total_IBDQ_Range_5IBD_Remission	W_Patient_Type_Total_IBDQ_Range_5IBD_Mild	W_Patient_Type_Total_IBDQ_Range_5IBD_Moderate_active_disease	W_Patient_Type_Total_IBDQ_Range_5HC	p_(Intercept)	p_Patient_Type_Total_IBDQ_Range_5Endo_IBD_Remission	p_Patient_Type_Total_IBDQ_Range_5Endo_IBD_Mild	p_Patient_Type_Total_IBDQ_Range_5IBD_Remission	p_Patient_Type_Total_IBDQ_Range_5IBD_Mild	p_Patient_Type_Total_IBDQ_Range_5IBD_Moderate_active_disease	p_Patient_Type_Total_IBDQ_Range_5HC	q_(Intercept)	q_Patient_Type_Total_IBDQ_Range_5Endo_IBD_Remission	q_Patient_Type_Total_IBDQ_Range_5Endo_IBD_Mild	q_Patient_Type_Total_IBDQ_Range_5IBD_Remission	q_Patient_Type_Total_IBDQ_Range_5IBD_Mild	q_Patient_Type_Total_IBDQ_Range_5IBD_Moderate_active_disease	q_Patient_Type_Total_IBDQ_Range_5HC	diff_(Intercept)	diff_Patient_Type_Total_IBDQ_Range_5Endo_IBD_Remission	diff_Patient_Type_Total_IBDQ_Range_5Endo_IBD_Mild	diff_Patient_Type_Total_IBDQ_Range_5IBD_Remission	diff_Patient_Type_Total_IBDQ_Range_5IBD_Mild	diff_Patient_Type_Total_IBDQ_Range_5IBD_Moderate_active_disease	diff_Patient_Type_Total_IBDQ_Range_5HC	passed_ss_(Intercept)	passed_ss_Patient_Type_Total_IBDQ_Range_5Endo_IBD_Remission	passed_ss_Patient_Type_Total_IBDQ_Range_5Endo_IBD_Mild	passed_ss_Patient_Type_Total_IBDQ_Range_5IBD_Remission	passed_ss_Patient_Type_Total_IBDQ_Range_5IBD_Mild	passed_ss_Patient_Type_Total_IBDQ_Range_5IBD_Moderate_active_disease	passed_ss_Patient_Type_Total_IBDQ_Range_5HC
NA_2	-0.810365	1.28577	2.52645	0.701623	0.949257	1.38916	0.890363	1.91434	2.11146	2.21684	1.94962	2.06481	2.5473	1.94374	-0.423313	0.608949	1.13966	0.359877	0.459731	0.545347	0.458066	0.672426	0.543105	0.255504	0.719239	0.646104	0.585996	0.647298	0.997936	1	1	1	1	1	0.996452	FALSE	FALSE	FALSE	FALSE	FALSE	FALSE	FALSE	TRUE	TRUE	TRUE	TRUE	TRUE	TRUE	TRUE
TM7x	0.541134	-0.681663	-0.298576	-0.532908	-0.912204	-0.696606	-0.635665	2.13066	2.3459	2.46106	2.16908	2.2941	2.82965	2.16255	0.253975	-0.290577	-0.12132	-0.245684	-0.397631	-0.246181	-0.293942	0.799865	0.771779	0.903601	0.806265	0.691471	0.805881	0.769211	0.997936	1	1	1	1	1	0.996452	FALSE	FALSE	FALSE	FALSE	FALSE	FALSE	FALSE	TRUE	TRUE	TRUE	TRUE	TRUE	TRUE	TRUE
Incertae_Sedis_3	0.155691	0	0	0	-0.492833	0	-0.0658134	2.25735	2.48546	2.60712	2.29803	2.43009	2.99826	2.29164	0.0689705	0	0	0	-0.202804	0	-0.0287189	0.945185	1	1	1	0.839803	1	0.97716	0.997936	1	1	1	1	1	0.996452	FALSE	FALSE	FALSE	FALSE	FALSE	FALSE	FALSE	FALSE	TRUE	TRUE	TRUE	TRUE	TRUE	FALSE
Victivallis	-0.228055	0	0	0.273039	-0.773636	-0.583866	0.44293	2.14318	2.36061	2.47627	2.18209	2.30785	2.84674	2.176	-0.10641	0	0	0.125127	-0.33522	-0.2051	0.203552	0.91541	1	1	0.900602	0.737961	0.837792	0.838999	0.997936	1	1	1	1	1	0.996452	FALSE	FALSE	FALSE	FALSE	FALSE	FALSE	FALSE	TRUE	TRUE	TRUE	TRUE	TRUE	TRUE	FALSE
Bifidobacterium	-0.978927	1.60543	1.81893	1.07952	1.71033	1.38174	0.761318	1.33253	1.47093	1.56513	1.36121	1.45505	1.77597	1.35383	-0.734639	1.09144	1.16216	0.793055	1.17544	0.778017	0.562343	0.462906	0.275607	0.245726	0.428124	0.24038	0.436929	0.574136	0.997936	1	1	1	1	1	0.996452	FALSE	FALSE	FALSE	FALSE	FALSE	FALSE	FALSE	TRUE	TRUE	TRUE	FALSE	FALSE	TRUE	TRUE
CAG-196	-0.659925	0	0	0	0.626453	-1.42046	0.866213	2.26808	2.49726	2.61941	2.30879	2.44222	3.0125	2.3026	-0.290962	0	0	0	0.25651	-0.47152	0.376189	0.771905	1	1	1	0.798279	0.638675	0.707868	0.997936	1	1	1	1	1	0.996452	FALSE	FALSE	FALSE	FALSE	FALSE	FALSE	FALSE	FALSE	TRUE	TRUE	TRUE	TRUE	TRUE	FALSE
Methanobrevibacter	-0.0412726	0	0	0	0	1.93331	0.140347	2.23754	2.46368	2.58442	2.27789	2.40887	2.97195	2.27158	-0.0184455	0	0	0	0	0.650519	0.0617839	0.985324	1	1	1	1	0.516996	0.95087	0.997936	1	1	1	1	1	0.996452	FALSE	FALSE	FALSE	FALSE	FALSE	FALSE	FALSE	TRUE	TRUE	TRUE	TRUE	TRUE	TRUE	FALSE
Haemophilus	0.320015	0.290184	-0.778944	-0.564939	-0.431066	-0.741282	-0.289072	2.0231	2.23341	2.33909	2.06005	2.18001	2.68488	2.05384	0.158181	0.129928	-0.333012	-0.274236	-0.197736	-0.276095	-0.140747	0.87447	0.89675	0.739464	0.784178	0.843447	0.782752	0.888207	0.997936	1	1	1	1	1	0.996452	FALSE	FALSE	FALSE	FALSE	FALSE	FALSE	FALSE	TRUE	TRUE	TRUE	TRUE	TRUE	TRUE	TRUE
Oxalobacter	0.995477	-1.17695	0	-0.855644	-0.9319	-0.445844	-0.901877	2.14081	2.35703	2.47316	2.17949	2.30522	2.84371	2.17318	0.465	-0.499337	0	-0.39259	-0.404256	-0.156783	-0.415004	0.642649	0.61832	1	0.695215	0.686637	0.87564	0.67877	0.997936	1	1	1	1	1	0.996452	FALSE	FALSE	FALSE	FALSE	FALSE	FALSE	FALSE	TRUE	TRUE	TRUE	TRUE	TRUE	TRUE	TRUE
Sutterella	0.895223	-1.02795	-0.389729	-0.883845	-0.381488	-0.0877776	-0.921362	1.82269	2.01579	2.12254	1.85756	1.96693	2.42274	1.85117	0.491155	-0.509947	-0.183614	-0.475811	-0.193951	-0.0362308	-0.497718	0.623682	0.61047	0.854442	0.634561	0.846348	0.971123	0.619054	0.997936	1	1	1	1	1	0.996452	FALSE	FALSE	FALSE	FALSE	FALSE	FALSE	FALSE	TRUE	TRUE	TRUE	TRUE	TRUE	TRUE	TRUE
Incertae_Sedis_7	0.624292	0	0	-0.889008	-0.124211	-1.2516	-0.336677	2.17139	2.39148	2.50859	2.21066	2.33882	2.88629	2.20421	0.287508	0	0	-0.402145	-0.0531085	-0.433638	-0.152743	0.774199	1	1	0.688264	0.95773	0.665299	0.878847	0.997936	1	1	1	1	1	0.996452	FALSE	FALSE	FALSE	FALSE	FALSE	FALSE	FALSE	TRUE	TRUE	TRUE	TRUE	TRUE	TRUE	TRUE
Desulfovibrio	0.549992	0	-0.330851	-0.403855	0.751957	-0.848364	-0.427851	2.16952	2.3891	2.50645	2.20883	2.33602	2.88335	2.20278	0.253509	0	-0.132	-0.182837	0.321897	-0.294228	-0.194232	0.800292	1	0.895197	0.855223	0.748068	0.769072	0.846309	0.997936	1	1	1	1	1	0.996452	FALSE	FALSE	FALSE	FALSE	FALSE	FALSE	FALSE	FALSE	TRUE	TRUE	FALSE	TRUE	TRUE	FALSE
Bilophila	2.10102	-1.91638	-3.33875	-1.94476	-1.60528	-1.80421	-2.09572	1.58987	1.75522	1.84729	1.62145	1.72542	2.13742	1.61555	1.32151	-1.09182	-1.80737	-1.19939	-0.930375	-0.844109	-1.29721	0.187108	0.275587	0.0714749	0.231105	0.352752	0.399126	0.195324	0.997936	1	1	1	1	1	0.996452	FALSE	FALSE	FALSE	FALSE	FALSE	FALSE	FALSE	FALSE	TRUE	TRUE	FALSE	FALSE	TRUE	FALSE
Incertae_Sedis_8	-1.60465	2.37374	-2.46964	2.03327	2.1038	2.24112	1.63069	2.06708	2.27546	2.38657	2.10484	2.22755	2.74375	2.0989	-0.776286	1.04319	-1.03481	0.965998	0.944444	0.81681	0.776925	0.438588	0.298242	0.302132	0.335327	0.346195	0.415105	0.438212	0.997936	1	1	1	1	1	0.996452	FALSE	FALSE	FALSE	FALSE	FALSE	FALSE	FALSE	FALSE	TRUE	TRUE	FALSE	TRUE	TRUE	FALSE
Incertae_Sedis_9	-0.433061	0	0.81242	0.825157	0.300734	0	0.467866	2.25556	2.48349	2.60506	2.29619	2.42864	2.99588	2.28972	-0.191997	0	0.311862	0.359359	0.123828	0	0.204333	0.848237	1	0.755967	0.720285	0.901766	1	0.838619	0.997936	1	1	1	1	1	0.996452	FALSE	FALSE	FALSE	FALSE	FALSE	FALSE	FALSE	TRUE	TRUE	TRUE	TRUE	TRUE	TRUE	TRUE
Collinsella	2.17534	-1.592	-2.31173	-1.57249	-1.87274	-1.72717	-2.564	1.54055	1.70603	1.7998	1.57176	1.66606	2.06626	1.56563	1.41205	-0.933164	-1.28443	-1.00046	-1.12405	-0.835893	-1.63768	0.158696	0.351286	0.199717	0.317678	0.26165	0.403703	0.102258	0.997936	1	1	1	1	1	0.996452	FALSE	FALSE	FALSE	FALSE	FALSE	FALSE	FALSE	TRUE	TRUE	TRUE	TRUE	TRUE	TRUE	TRUE
Incertae_Sedis_12	-0.59166	0	1.02412	0.624064	1.36232	0.295021	0.779759	2.13749	2.35406	2.47117	2.17625	2.30201	2.84123	2.16993	-0.276801	0	0.414429	0.286761	0.591797	0.103836	0.359348	0.782336	1	0.679185	0.774713	0.554927	0.917446	0.719869	0.997936	1	1	1	1	1	0.996452	FALSE	FALSE	FALSE	FALSE	FALSE	FALSE	FALSE	TRUE	TRUE	TRUE	TRUE	TRUE	TRUE	TRUE
Incertae_Sedis_13	0.447061	-2.48975	0	0.180045	-1.19648	1.89151	-0.689575	2.27054	2.49984	2.62204	2.31138	2.44413	3.01538	2.30472	0.196897	-0.995964	0	0.0778951	-0.489533	0.627287	-0.299201	0.844479	0.322698	1	0.938134	0.625995	0.532512	0.765673	0.997936	1	1	1	1	1	0.996452	FALSE	FALSE	FALSE	FALSE	FALSE	FALSE	FALSE	TRUE	TRUE	TRUE	TRUE	TRUE	TRUE	TRUE
Slackia	0.403744	0	0	0	0	0	-0.433325	2.28937	2.52068	2.64382	2.33044	2.46438	3.04078	2.32382	0.176356	0	0	0	0	0	-0.186471	0.86058	1	1	1	1	1	0.852675	0.997936	1	1	1	1	1	0.996452	FALSE	FALSE	FALSE	FALSE	FALSE	FALSE	FALSE	TRUE	TRUE	TRUE	TRUE	TRUE	TRUE	TRUE
Gordonibacter	0.00595119	-0.187987	0.266749	-0.0102688	0.142554	1.66123	0.0170112	2.29031	2.52153	2.64492	2.3314	2.46641	3.04149	2.32465	0.00259843	-0.0745527	0.100853	-0.00440455	0.0577982	0.546191	0.00731775	0.997936	0.940827	0.920015	0.996501	0.954108	0.58703	0.994186	0.997936	1	1	1	1	1	0.996452	FALSE	FALSE	FALSE	FALSE	FALSE	FALSE	FALSE	TRUE	TRUE	TRUE	TRUE	TRUE	TRUE	TRUE
Eggerthella	0.868718	-0.627354	-0.0726326	-0.850251	-0.886989	-1.19169	-1.22218	2.05379	2.26319	2.37796	2.09128	2.21294	2.72851	2.08472	0.422982	-0.277199	-0.0305441	-0.40657	-0.400819	-0.436756	-0.586255	0.672794	0.781934	0.975666	0.684788	0.689011	0.662793	0.558411	0.997936	1	1	1	1	1	0.996452	FALSE	FALSE	FALSE	FALSE	FALSE	FALSE	FALSE	TRUE	TRUE	TRUE	TRUE	TRUE	TRUE	FALSE
Senegalimassilia	0.398868	0	0	0	-0.955026	0.435524	-0.512217	2.24657	2.47361	2.59476	2.28702	2.41856	2.98394	2.28041	0.177545	0	0	0	-0.394874	0.145956	-0.224616	0.859503	1	1	1	0.693925	0.884302	0.822817	0.997936	1	1	1	1	1	0.996452	FALSE	FALSE	FALSE	FALSE	FALSE	FALSE	FALSE	TRUE	TRUE	TRUE	TRUE	TRUE	TRUE	TRUE
Adlercreutzia	0.0599706	0	-0.928669	0.101911	0.0118049	-0.52838	-0.0810674	2.21023	2.43486	2.5532	2.25026	2.38134	2.93645	2.2435	0.0271331	0	-0.363727	0.0452888	0.00495725	-0.179938	-0.0361343	0.978406	1	0.716807	0.963965	0.996054	0.857554	0.971245	0.997936	1	1	1	1	1	0.996452	FALSE	FALSE	FALSE	FALSE	FALSE	FALSE	FALSE	TRUE	TRUE	TRUE	TRUE	TRUE	TRUE	TRUE
Coprobacter	0.0174902	0.177622	-0.582326	0.164519	0.526084	-0.800627	0.0535083	1.96076	2.16355	2.26802	1.99695	2.11266	2.60381	1.99097	0.0089201	0.0820976	-0.256755	0.0823852	0.249015	-0.307482	0.0268755	0.992891	0.93464	0.797596	0.934412	0.803571	0.758753	0.978582	0.997936	1	1	1	1	1	0.996452	FALSE	FALSE	FALSE	FALSE	FALSE	FALSE	FALSE	TRUE	TRUE	TRUE	TRUE	TRUE	TRUE	TRUE
Alistipes	-1.82208	1.47815	1.61745	1.659	1.29949	2.19969	2.29676	1.19964	1.32792	1.42105	1.2273	1.31502	1.60812	1.2197	-1.51886	1.11313	1.13821	1.35176	0.988194	1.36787	1.88305	0.129397	0.26616	0.255551	0.177032	0.32351	0.171935	0.0602431	0.997936	1	1	1	1	1	0.996452	FALSE	FALSE	FALSE	FALSE	FALSE	FALSE	FALSE	FALSE	TRUE	TRUE	FALSE	TRUE	FALSE	FALSE
Parabacteroides	-0.0691913	-0.057555	-0.102603	0.362772	-0.239176	0.374438	0.104508	1.18173	1.3225	1.38938	1.20733	1.29637	1.58169	1.20119	-0.0585507	-0.0435198	-0.0738479	0.300475	-0.184497	0.236733	0.0870035	0.953332	0.965304	0.941159	0.763933	0.853695	0.812956	0.930702	0.997936	1	1	1	1	1	0.996452	FALSE	FALSE	FALSE	FALSE	FALSE	FALSE	FALSE	FALSE	TRUE	TRUE	FALSE	TRUE	TRUE	TRUE
Bacteroides	0.10691	0.0135492	0.0450284	-0.111197	0.174873	0.0380144	-0.0595259	1.01027	1.11901	1.23606	1.03703	1.098	1.33105	1.02628	0.105824	0.0121082	0.0364288	-0.107226	0.159265	0.0285596	-0.0580016	0.915759	0.990343	0.970953	0.914647	0.873516	0.977226	0.953767	0.997936	1	1	1	1	1	0.996452	FALSE	FALSE	FALSE	FALSE	FALSE	FALSE	FALSE	TRUE	TRUE	TRUE	TRUE	TRUE	TRUE	TRUE
Dielma	0.169989	-0.401713	0.142193	-0.309215	-0.197815	0.413847	-0.141845	2.13016	2.34615	2.47033	2.16877	2.29424	2.83087	2.1624	0.0798007	-0.171223	0.0575602	-0.142576	-0.0862226	0.146191	-0.0655962	0.936506	0.864288	0.954178	0.886823	0.931408	0.883974	0.94779	0.997936	1	1	1	1	1	0.996452	FALSE	FALSE	FALSE	FALSE	FALSE	FALSE	FALSE	TRUE	TRUE	TRUE	TRUE	TRUE	TRUE	TRUE
Holdemanella	2.28573	-1.11199	0	-2.45798	-1.2649	-2.48064	-2.33089	2.19202	2.41418	2.53219	2.23184	2.36377	2.93349	2.22528	1.04275	-0.460606	0	-1.10133	-0.535122	-0.845628	-1.04746	0.299289	0.645966	1	0.273095	0.593617	0.399547	0.297124	0.997936	1	1	1	1	1	0.996452	FALSE	FALSE	FALSE	FALSE	FALSE	FALSE	FALSE	TRUE	TRUE	TRUE	TRUE	TRUE	TRUE	TRUE
Faecalitalea	0.739174	-0.983014	-0.047252	-1.0688	-1.48137	-1.42152	-0.656822	2.25334	2.48349	2.60508	2.29384	2.42538	2.99118	2.28727	0.328035	-0.39582	-0.0181384	-0.465943	-0.610779	-0.475236	-0.287164	0.743742	0.693291	0.985574	0.642522	0.543078	0.635914	0.774729	0.997936	1	1	1	1	1	0.996452	FALSE	FALSE	FALSE	FALSE	FALSE	FALSE	FALSE	TRUE	TRUE	TRUE	TRUE	TRUE	TRUE	TRUE
Merdibacter	-1.14126	1.26528	0.124246	1.14188	0.627622	0.0829459	1.29816	2.26629	2.49724	2.61804	2.30712	2.43971	3.01014	2.30038	-0.50358	0.506671	0.0474576	0.494936	0.257252	0.0275555	0.564324	0.616115	0.613956	0.962282	0.622174	0.797728	0.978094	0.574312	0.997936	1	1	1	1	1	0.996452	FALSE	FALSE	FALSE	FALSE	FALSE	FALSE	FALSE	TRUE	TRUE	TRUE	TRUE	TRUE	TRUE	TRUE
Incertae_Sedis_16	-0.345012	-0.563736	-0.816818	0.663172	-0.0533198	0.276706	0.407625	2.23523	2.4612	2.58202	2.27565	2.40646	2.97263	2.26882	-0.154352	-0.22905	-0.316349	0.291421	-0.0221569	0.0930848	0.179664	0.877682	0.819356	0.752478	0.771408	0.982372	0.926045	0.857825	0.997936	1	1	1	1	1	0.996452	FALSE	FALSE	FALSE	FALSE	FALSE	FALSE	FALSE	TRUE	TRUE	TRUE	TRUE	TRUE	TRUE	TRUE
[Clostridium]_innocuum_group	-0.139418	0.163664	0.472877	0.069792	0.120469	0.130012	-0.344839	2.07203	2.28578	2.3998	2.11029	2.23215	2.7543	2.10328	-0.0672857	0.0716011	0.197048	0.0330723	0.05397	0.0472034	-0.163953	0.946431	0.943001	0.844017	0.973654	0.95702	0.962405	0.869956	0.997936	1	1	1	1	1	0.996452	FALSE	FALSE	FALSE	FALSE	FALSE	FALSE	FALSE	TRUE	TRUE	TRUE	TRUE	TRUE	TRUE	TRUE
Holdemania	0.09501	0.453319	0.283193	-0.158278	-0.0517852	0.160167	-0.0430558	1.70638	1.88463	1.97683	1.73857	1.84296	2.27644	1.73284	0.0556793	0.240534	0.143256	-0.0910393	-0.028099	0.0703586	-0.024847	0.95563	0.810059	0.886172	0.927514	0.977599	0.943949	0.980191	0.997936	1	1	1	1	1	0.996452	FALSE	FALSE	FALSE	FALSE	FALSE	FALSE	FALSE	TRUE	FALSE	TRUE	TRUE	TRUE	TRUE	TRUE
Incertae_Sedis_18	-1.7346	1.87125	0	1.43058	2.75395	4.22547	1.85894	2.19367	2.41544	2.53413	2.23337	2.36255	2.91369	2.22755	-0.790727	0.774704	0	0.640546	1.16567	1.45021	0.834521	0.430775	0.440147	1	0.523126	0.246225	0.149794	0.405764	0.997936	1	1	1	1	1	0.996452	FALSE	FALSE	FALSE	FALSE	FALSE	FALSE	FALSE	FALSE	TRUE	TRUE	TRUE	TRUE	TRUE	FALSE
Turicibacter	0.378389	0.133644	0.200022	-0.305294	-0.254866	-1.34293	-0.517633	2.05366	2.26535	2.37537	2.09153	2.21435	2.72616	2.0848	0.184251	0.0589949	0.0842066	-0.145967	-0.115097	-0.492607	-0.248289	0.854018	0.953019	0.932983	0.884106	0.908492	0.622871	0.804184	0.997936	1	1	1	1	1	0.996452	FALSE	FALSE	FALSE	FALSE	FALSE	FALSE	FALSE	TRUE	TRUE	TRUE	TRUE	TRUE	TRUE	TRUE
Granulicatella	0.398127	-0.207729	-0.658647	-0.478014	-0.433376	1.2841	-0.773793	2.23924	2.46738	2.58654	2.27958	2.41164	2.97323	2.27281	0.177795	-0.0841901	-0.254644	-0.209693	-0.179702	0.431887	-0.340457	0.859297	0.933099	0.799599	0.834397	0.857805	0.666892	0.734333	0.997936	1	1	1	1	1	0.996452	FALSE	FALSE	FALSE	FALSE	FALSE	FALSE	FALSE	TRUE	TRUE	TRUE	TRUE	TRUE	TRUE	TRUE
Streptococcus	0.346787	0.500842	-0.126742	-0.293177	0.0875092	-0.494734	-0.637301	1.34733	1.497	1.57022	1.37563	1.46295	1.79907	1.36789	0.257388	0.334564	-0.0807161	-0.213123	0.0598171	-0.274993	-0.465899	0.796986	0.738095	0.9357	0.831319	0.952325	0.783435	0.641491	0.997936	1	1	1	1	1	0.996452	FALSE	FALSE	FALSE	FALSE	FALSE	FALSE	FALSE	TRUE	TRUE	TRUE	TRUE	TRUE	TRUE	TRUE
Fenollaria	-0.647363	0	0	0.640965	0.593188	0	0.848887	2.29818	2.53089	2.65392	2.33952	2.47439	3.05248	2.33277	-0.281685	0	0	0.273972	0.239731	0	0.363896	0.779223	1	1	0.785114	0.811414	1	0.717306	0.997936	1	1	1	1	1	0.996452	FALSE	FALSE	FALSE	FALSE	FALSE	FALSE	FALSE	TRUE	TRUE	TRUE	TRUE	TRUE	TRUE	TRUE
Family_XIII_AD3011_group	-0.987419	0.473318	1.36585	0.874098	1.69136	1.28302	1.12704	1.8689	2.05981	2.16214	1.90354	2.01663	2.49368	1.89794	-0.528343	0.229788	0.631714	0.459197	0.838709	0.514508	0.593823	0.59769	0.818429	0.528102	0.646458	0.402366	0.607313	0.553122	0.997936	1	1	1	1	1	0.996452	FALSE	FALSE	FALSE	FALSE	FALSE	FALSE	FALSE	TRUE	TRUE	TRUE	TRUE	TRUE	TRUE	FALSE
Family_XIII_UCG-001	-0.46532	0.840966	1.38911	0.222461	0.790862	0.112039	0.701017	1.97111	2.17129	2.2803	2.00734	2.12481	2.62089	2.00125	-0.23607	0.387312	0.609179	0.110824	0.372204	0.0427486	0.350289	0.813593	0.698891	0.543021	0.911855	0.710092	0.96594	0.726449	0.997936	1	1	1	1	1	0.996452	FALSE	FALSE	FALSE	FALSE	FALSE	FALSE	FALSE	TRUE	TRUE	TRUE	TRUE	TRUE	TRUE	TRUE
Intestinibacter	0.62167	-0.789683	-0.71234	-0.703066	-1.07658	-0.369576	-0.593333	2.05616	2.26524	2.3794	2.09393	2.216	2.74456	2.08738	0.302345	-0.348608	-0.299377	-0.335763	-0.485818	-0.134658	-0.284247	0.762732	0.727784	0.764992	0.737434	0.627677	0.893031	0.776542	0.997936	1	1	1	1	1	0.996452	FALSE	FALSE	FALSE	FALSE	FALSE	FALSE	FALSE	FALSE	TRUE	TRUE	TRUE	TRUE	TRUE	TRUE
Romboutsia	0.61503	-1.08763	-0.033904	-0.461456	-0.669481	-0.762848	-0.757947	1.81863	2.00482	2.10848	1.85263	1.95985	2.42222	1.8464	0.338182	-0.54251	-0.0160798	-0.249081	-0.341598	-0.314938	-0.4105	0.735457	0.587861	0.987181	0.803465	0.732887	0.753023	0.681725	0.997936	1	1	1	1	1	0.996452	FALSE	FALSE	FALSE	FALSE	FALSE	FALSE	FALSE	TRUE	TRUE	TRUE	TRUE	TRUE	TRUE	TRUE
NA_5	-0.28633	0	0	0	0.72776	0.195966	0.433525	2.23574	2.46169	2.58234	2.27593	2.40699	2.96955	2.26959	-0.12807	0	0	0	0.302352	0.0659917	0.191015	0.898376	1	1	1	0.763073	0.947529	0.84894	0.997936	1	1	1	1	1	0.996452	FALSE	FALSE	FALSE	FALSE	FALSE	FALSE	FALSE	TRUE	TRUE	TRUE	TRUE	TRUE	TRUE	TRUE
Incertae_Sedis_20	0.255124	0	0	0	0	-0.336863	-0.174497	2.24477	2.47163	2.5927	2.28507	2.41661	2.98155	2.27863	0.113653	0	0	0	0	-0.112983	-0.0765798	0.909775	1	1	1	1	0.910305	0.939134	0.997936	1	1	1	1	1	0.996452	FALSE	FALSE	FALSE	FALSE	FALSE	FALSE	FALSE	TRUE	TRUE	TRUE	TRUE	TRUE	TRUE	TRUE
Incertae_Sedis_22	-1.02511	1.02251	0.0753276	0.470703	0.787498	1.35151	1.56135	1.7672	1.95031	2.05058	1.80119	1.90783	2.36401	1.79689	-0.580076	0.524282	0.0367348	0.261329	0.412772	0.571702	0.868915	0.562273	0.600447	0.970719	0.794008	0.680051	0.567926	0.385547	0.997936	1	1	1	1	1	0.996452	FALSE	FALSE	FALSE	FALSE	FALSE	FALSE	FALSE	FALSE	TRUE	TRUE	FALSE	TRUE	TRUE	FALSE
Colidextribacter	0.622386	0.250572	0.39185	-0.361501	-1.22169	-0.793935	-0.834178	1.24151	1.37024	1.45688	1.2666	1.34645	1.65769	1.26084	0.501313	0.182867	0.268965	-0.285412	-0.907345	-0.478941	-0.661606	0.616361	0.854973	0.788062	0.775442	0.364641	0.632181	0.508514	0.997936	1	1	1	1	1	0.996452	FALSE	FALSE	FALSE	FALSE	FALSE	FALSE	FALSE	TRUE	TRUE	TRUE	TRUE	TRUE	TRUE	TRUE
Monoglobus	0.185421	0.0700409	0.770008	-0.268891	-0.223778	-0.687332	-0.0475835	1.50861	1.66067	1.74781	1.53762	1.62951	2.00804	1.53207	0.122909	0.0421764	0.440557	-0.174875	-0.137328	-0.342289	-0.0310584	0.902236	0.966378	0.659753	0.861259	0.890835	0.732299	0.975237	0.997936	1	1	1	1	1	0.996452	FALSE	FALSE	FALSE	FALSE	FALSE	FALSE	FALSE	TRUE	TRUE	TRUE	TRUE	TRUE	TRUE	TRUE
UCG-002	-0.87266	-0.0970783	0.220896	0.81112	0.339455	1.27137	1.34641	1.53934	1.70232	1.7927	1.57046	1.66939	2.07923	1.56485	-0.566905	-0.0570269	0.123219	0.516486	0.203341	0.611462	0.860407	0.571088	0.954551	0.901994	0.605792	0.838969	0.541231	0.390065	0.997936	1	1	1	1	1	0.996452	FALSE	FALSE	FALSE	FALSE	FALSE	FALSE	FALSE	FALSE	TRUE	TRUE	FALSE	TRUE	TRUE	FALSE
Oscillospira	-0.273231	0.414434	1.89401	0.507597	0.721595	-0.169363	-0.0348325	1.81494	2.0052	2.10927	1.84879	1.95881	2.40857	1.84281	-0.150545	0.20668	0.897946	0.274557	0.368385	-0.0703166	-0.0189018	0.880436	0.8364	0.369934	0.783846	0.712846	0.943989	0.984932	0.997936	1	1	1	1	1	0.996452	FALSE	FALSE	FALSE	FALSE	FALSE	FALSE	FALSE	FALSE	TRUE	TRUE	TRUE	FALSE	TRUE	TRUE
Oscillibacter	0.3059	-0.76063	0.141393	-0.0319218	-0.14564	-0.152931	-0.396396	1.25198	1.39471	1.47271	1.27707	1.35929	1.65275	1.27199	0.244332	-0.545367	0.0960092	-0.0249961	-0.107144	-0.0925314	-0.311633	0.80707	0.585735	0.92355	0.980068	0.914716	0.926311	0.755444	0.997936	1	1	1	1	1	0.996452	FALSE	FALSE	FALSE	FALSE	FALSE	FALSE	FALSE	TRUE	TRUE	TRUE	TRUE	TRUE	TRUE	TRUE
UCG-005	-1.31058	0.140766	0.453077	1.01283	0.488357	1.37454	1.96356	1.59445	1.77012	1.84476	1.62695	1.73261	2.18974	1.62081	-0.821968	0.0795232	0.245603	0.622533	0.281863	0.627718	1.21147	0.41159	0.936657	0.806117	0.53395	0.778196	0.530551	0.226438	0.997936	1	1	1	1	1	0.996452	FALSE	FALSE	FALSE	FALSE	FALSE	FALSE	FALSE	FALSE	TRUE	TRUE	FALSE	TRUE	TRUE	FALSE
NK4A214_group	-1.64155	1.74449	0.296861	1.29535	1.43158	1.72361	2.14977	1.71213	1.89108	1.98724	1.74499	1.84757	2.27011	1.73886	-0.958775	0.922484	0.149384	0.742324	0.774844	0.759263	1.23631	0.33834	0.356917	0.881338	0.458393	0.438959	0.448211	0.217179	0.997936	1	1	1	1	1	0.996452	FALSE	FALSE	FALSE	FALSE	FALSE	FALSE	FALSE	FALSE	FALSE	TRUE	FALSE	TRUE	TRUE	FALSE
NA_7	1.04691	-0.408942	-1.9243	-0.991472	-0.908393	-1.20675	-1.07187	1.87815	2.07453	2.17315	1.91302	2.0244	2.52648	1.9073	0.557413	-0.197125	-0.885486	-0.518277	-0.448722	-0.477641	-0.561982	0.577702	0.843877	0.376674	0.604685	0.653988	0.633288	0.574589	0.997936	1	1	1	1	1	0.996452	FALSE	FALSE	FALSE	FALSE	FALSE	FALSE	FALSE	TRUE	TRUE	TRUE	TRUE	TRUE	TRUE	TRUE
Klebsiella	-0.439023	-0.337904	-0.213139	0.413606	0.168559	0	0.697945	2.29224	2.5241	2.65126	2.33363	2.47025	3.04295	2.32685	-0.191526	-0.133871	-0.0803913	0.177237	0.0682356	0	0.299952	0.848771	0.89396	0.936198	0.859929	0.945829	1	0.765268	0.997936	1	1	1	1	1	0.996452	FALSE	FALSE	FALSE	FALSE	FALSE	FALSE	FALSE	TRUE	TRUE	TRUE	TRUE	TRUE	TRUE	TRUE
Escherichia-Shigella	0.835237	-1.14022	-0.201678	-0.574084	-0.840494	-1.27055	-1.08123	1.61345	1.7832	1.9179	1.64703	1.75101	2.21414	1.63953	0.517673	-0.63942	-0.105156	-0.348558	-0.480004	-0.573833	-0.659475	0.604977	0.522921	0.916306	0.727607	0.631491	0.566408	0.509976	0.997936	1	1	1	1	1	0.996452	FALSE	FALSE	FALSE	FALSE	FALSE	FALSE	FALSE	TRUE	TRUE	TRUE	TRUE	TRUE	TRUE	TRUE
UCG-003	0.339873	0.140611	-0.695574	-0.473629	-0.661941	0.266143	-0.111877	1.66126	1.83307	1.92561	1.69324	1.79536	2.21858	1.68756	0.204587	0.076708	-0.361224	-0.279718	-0.368696	0.119961	-0.0662949	0.838009	0.938898	0.718142	0.779853	0.712569	0.904581	0.94718	0.997936	1	1	1	1	1	0.996452	FALSE	FALSE	FALSE	FALSE	FALSE	FALSE	FALSE	FALSE	TRUE	TRUE	TRUE	TRUE	TRUE	FALSE
Intestinimonas	0.232758	0.0448691	1.26075	-0.324431	-0.382686	0.156631	-0.233182	1.92291	2.12147	2.23094	1.95838	2.07448	2.55668	1.95259	0.121045	0.02115	0.565122	-0.165663	-0.184473	0.0612635	-0.119422	0.903753	0.983143	0.572502	0.868557	0.853793	0.951199	0.905038	0.997936	1	1	1	1	1	0.996452	FALSE	FALSE	FALSE	FALSE	FALSE	FALSE	FALSE	TRUE	TRUE	TRUE	TRUE	TRUE	TRUE	TRUE
Incertae_Sedis_24	-0.22717	0.166937	0.640313	0.229622	0.352671	0.125792	0.31662	1.35297	1.49988	1.58101	1.37951	1.46383	1.7963	1.37438	-0.167905	0.1113	0.405003	0.166452	0.240923	0.0700283	0.230373	0.866728	0.911425	0.685656	0.867871	0.809718	0.9442	0.8179	0.997936	1	1	1	1	1	0.996452	FALSE	FALSE	FALSE	FALSE	FALSE	FALSE	FALSE	TRUE	TRUE	TRUE	TRUE	TRUE	TRUE	TRUE
Flavonifractor	0.614256	-0.0141734	0.6889	-0.508277	-0.267841	-0.152601	-1.00045	1.36595	1.50986	1.59067	1.39272	1.47754	1.82327	1.38709	0.44969	-0.00938723	0.433088	-0.364954	-0.181275	-0.0836967	-0.721259	0.653133	0.992514	0.665142	0.715304	0.856227	0.933332	0.471094	0.997936	1	1	1	1	1	0.996452	FALSE	FALSE	FALSE	FALSE	FALSE	FALSE	FALSE	TRUE	TRUE	TRUE	TRUE	TRUE	TRUE	FALSE
Ruthenibacterium	0.220381	-0.0165553	0.903211	-0.10986	-0.549379	-0.25852	-0.350019	1.53932	1.70062	1.80148	1.56962	1.66527	2.04998	1.56373	0.143168	-0.00973488	0.501371	-0.0699915	-0.329903	-0.126108	-0.223836	0.886227	0.992237	0.616376	0.944234	0.74164	0.899707	0.822995	0.997936	1	1	1	1	1	0.996452	FALSE	FALSE	FALSE	FALSE	FALSE	FALSE	FALSE	TRUE	TRUE	TRUE	TRUE	TRUE	TRUE	TRUE
Agathobaculum	-0.21547	0.335037	1.0275	0.164484	0.297239	0.222287	0.323793	1.26674	1.40624	1.48235	1.29305	1.37971	1.71942	1.28689	-0.170099	0.23825	0.69316	0.127206	0.215435	0.12928	0.251609	0.865	0.811784	0.488526	0.898828	0.829515	0.897187	0.801445	0.997936	1	1	1	1	1	0.996452	FALSE	FALSE	FALSE	FALSE	FALSE	FALSE	FALSE	TRUE	TRUE	TRUE	TRUE	TRUE	TRUE	TRUE
[Clostridium]_methylpentosum_group	-0.823208	0.458536	1.07882	0.785011	1.06438	0.961368	0.653805	2.20664	2.42985	2.55105	2.24643	2.37652	2.93117	2.2398	-0.373059	0.18871	0.422891	0.349448	0.447874	0.327982	0.291903	0.709864	0.850688	0.673248	0.727459	0.655176	0.743585	0.770942	0.997936	1	1	1	1	1	0.996452	FALSE	FALSE	FALSE	FALSE	FALSE	FALSE	FALSE	TRUE	TRUE	TRUE	TRUE	TRUE	TRUE	TRUE
Phocea	0.688976	-0.249965	-0.490694	-0.835383	-0.430743	0.371782	-0.879481	2.14853	2.36487	2.48038	2.18716	2.31328	2.8497	2.18069	0.320673	-0.1057	-0.19783	-0.381948	-0.186204	0.130463	-0.403304	0.74894	0.915973	0.843467	0.703083	0.852556	0.896388	0.687344	0.997936	1	1	1	1	1	0.996452	FALSE	FALSE	FALSE	FALSE	FALSE	FALSE	FALSE	TRUE	TRUE	TRUE	TRUE	TRUE	TRUE	TRUE
Candidatus_Soleaferrea	0.216002	0.00223964	-0.701267	-0.223725	-0.156726	0.207453	-0.191124	2.13943	2.35617	2.47203	2.17819	2.30422	2.84303	2.17167	0.100962	0.000950542	-0.28368	-0.102711	-0.0680167	0.072969	-0.0880076	0.919725	0.999243	0.777074	0.918339	0.945869	0.941935	0.929996	0.997936	1	1	1	1	1	0.996452	FALSE	FALSE	FALSE	FALSE	FALSE	FALSE	FALSE	TRUE	TRUE	TRUE	TRUE	TRUE	TRUE	TRUE
Anaerotruncus	-1.37252	1.35217	2.4722	1.49337	1.38468	1.27619	1.30478	2.12607	2.34203	2.45666	2.16476	2.29056	2.82854	2.15823	-0.645566	0.577349	1.00633	0.689855	0.604516	0.451182	0.604562	0.519567	0.564587	0.315912	0.491373	0.546433	0.652523	0.546402	0.997936	1	1	1	1	1	0.996452	FALSE	FALSE	FALSE	FALSE	FALSE	FALSE	FALSE	TRUE	TRUE	TRUE	TRUE	TRUE	TRUE	TRUE
Hydrogenoanaerobacterium	0.19326	0	0	0	0	1.2987	-0.136748	2.26986	2.49922	2.62146	2.31058	2.44348	3.01487	2.30415	0.0851417	0	0	0	0	0.430764	-0.0593483	0.932382	1	1	1	1	0.667909	0.952837	0.997936	1	1	1	1	1	0.996452	FALSE	FALSE	FALSE	FALSE	FALSE	FALSE	FALSE	TRUE	TRUE	TRUE	TRUE	TRUE	TRUE	TRUE
Paludicola	-0.591213	1.37831	0	0.830072	0.740804	1.61346	0.479019	2.12225	2.33717	2.45228	2.1609	2.28569	2.8272	2.15438	-0.278579	0.589735	0	0.384133	0.324105	0.570692	0.222346	0.780952	0.556255	1	0.701424	0.74631	0.569062	0.824347	0.997936	1	1	1	1	1	0.996452	FALSE	FALSE	FALSE	FALSE	FALSE	FALSE	FALSE	TRUE	TRUE	TRUE	TRUE	TRUE	TRUE	TRUE
CAG-352	0.230856	-1.00264	-0.823168	-0.275483	-0.969799	0	-0.00930611	2.05808	2.26886	2.37991	2.09565	2.2186	2.7336	2.09004	0.112171	-0.441913	-0.345882	-0.131455	-0.437121	0	-0.0044526	0.910811	0.659074	0.729829	0.89556	0.662539	1	0.996452	0.997936	1	1	1	1	1	0.996452	FALSE	FALSE	FALSE	FALSE	FALSE	FALSE	FALSE	FALSE	TRUE	TRUE	TRUE	TRUE	TRUE	FALSE
Peptococcus	1.58473	-2.02397	0	-1.39407	-1.23215	-2.8303	-1.51241	2.24296	2.46964	2.59063	2.28332	2.41468	2.97915	2.27681	0.706535	-0.819538	0	-0.610544	-0.510273	-0.950035	-0.66427	0.481788	0.414772	1	0.54313	0.611183	0.344788	0.508316	0.997936	1	1	1	1	1	0.996452	FALSE	FALSE	FALSE	FALSE	FALSE	FALSE	FALSE	TRUE	TRUE	TRUE	TRUE	TRUE	TRUE	TRUE
Incertae_Sedis_26	0.801842	0	0	0	-0.547557	-0.757701	-0.972298	2.23211	2.45771	2.57819	2.27237	2.40311	2.96548	2.26577	0.35923	0	0	0	-0.227854	-0.255507	-0.429125	0.720237	1	1	1	0.82026	0.798896	0.668825	0.997936	1	1	1	1	1	0.996452	FALSE	FALSE	FALSE	FALSE	FALSE	FALSE	FALSE	TRUE	TRUE	TRUE	TRUE	TRUE	TRUE	TRUE
Incertae_Sedis_27	-0.310055	-0.298991	-2.17562	0.422424	0.70913	1.41064	0.462862	1.58076	1.74668	1.84533	1.61366	1.71256	2.11526	1.60699	-0.196143	-0.171177	-1.17899	0.26178	0.414076	0.666886	0.288031	0.844598	0.864172	0.239107	0.793626	0.679041	0.505232	0.773473	0.997936	1	1	1	1	1	0.996452	FALSE	FALSE	FALSE	FALSE	FALSE	FALSE	FALSE	FALSE	TRUE	TRUE	FALSE	TRUE	TRUE	FALSE
Incertae_Sedis_28	-0.917492	0.929982	1.06372	0.786161	0.315723	0.212856	1.30916	1.26062	1.38889	1.50277	1.28669	1.36659	1.70263	1.28187	-0.727813	0.669588	0.707839	0.610995	0.23103	0.125016	1.02129	0.467064	0.503425	0.47937	0.541477	0.817385	0.900561	0.307604	0.997936	1	1	1	1	1	0.996452	FALSE	FALSE	FALSE	FALSE	FALSE	FALSE	FALSE	FALSE	FALSE	TRUE	FALSE	TRUE	TRUE	FALSE
Ruminococcus	-2.82445	2.95389	2.58069	2.55614	2.7811	1.90588	3.19007	1.66879	1.84169	1.94132	1.70101	1.8061	2.23577	1.69638	-1.69252	1.60391	1.32935	1.50272	1.53983	0.852449	1.88052	0.0914152	0.109614	0.184577	0.13379	0.124482	0.394533	0.0608467	0.997936	1	1	1	1	1	0.996452	FALSE	FALSE	FALSE	FALSE	FALSE	FALSE	FALSE	FALSE	TRUE	TRUE	FALSE	FALSE	TRUE	FALSE
Incertae_Sedis_29	-1.05851	0	0	0.0624387	0	0	1.32117	2.29114	2.5227	2.64585	2.3322	2.46627	3.04312	2.32564	-0.462001	0	0	0.0267725	0	0	0.568089	0.645724	1	1	0.978729	1	1	0.57206	0.997936	1	1	1	1	1	0.996452	FALSE	FALSE	FALSE	FALSE	FALSE	FALSE	FALSE	TRUE	TRUE	TRUE	TRUE	TRUE	TRUE	TRUE
Incertae_Sedis_30	0.0882626	0.368217	0.634436	-0.0530009	-0.225585	0.325164	-0.11531	1.42641	1.57832	1.65489	1.4543	1.5439	1.91857	1.44933	0.0618775	0.233297	0.38337	-0.0364443	-0.146114	0.169482	-0.0795609	0.950688	0.815636	0.701624	0.970944	0.883896	0.865493	0.936621	0.997936	1	1	1	1	1	0.996452	FALSE	FALSE	FALSE	FALSE	FALSE	FALSE	FALSE	TRUE	TRUE	TRUE	TRUE	TRUE	TRUE	TRUE
Lachnospiraceae_UCG-010	-0.710565	0.48132	-0.0539454	0.688194	0.440645	0.120266	0.961078	1.60141	1.76978	1.85573	1.63274	1.73198	2.12643	1.62704	-0.443711	0.271965	-0.0290696	0.421496	0.254417	0.0565578	0.590692	0.6575	0.785794	0.976824	0.673627	0.799309	0.954927	0.555071	0.997936	1	1	1	1	1	0.996452	FALSE	FALSE	FALSE	FALSE	FALSE	FALSE	FALSE	FALSE	TRUE	TRUE	FALSE	TRUE	TRUE	FALSE
Tyzzerella	-2.42262	3.61499	1.67236	2.94054	2.08284	2.27895	2.29923	2.0185	2.2266	2.3403	2.05582	2.17577	2.68868	2.04967	-1.20021	1.62354	0.714592	1.43035	0.957287	0.84761	1.12175	0.231464	0.106033	0.475686	0.154161	0.339566	0.397658	0.263298	0.997936	1	1	1	1	1	0.996452	FALSE	FALSE	FALSE	FALSE	FALSE	FALSE	FALSE	FALSE	TRUE	TRUE	FALSE	TRUE	TRUE	FALSE
Butyricimonas	-0.252349	0.773612	0.344061	0.410704	0.74598	1.11113	0.281137	1.84243	2.03306	2.13334	1.87692	1.9877	2.45285	1.87107	-0.136965	0.380516	0.161278	0.218818	0.375298	0.452996	0.150255	0.891155	0.703846	0.871989	0.826948	0.707718	0.650897	0.88067	0.997936	1	1	1	1	1	0.996452	FALSE	FALSE	FALSE	FALSE	FALSE	FALSE	FALSE	FALSE	TRUE	TRUE	FALSE	TRUE	TRUE	FALSE
Odoribacter	-0.362929	-0.0829819	-0.182372	0.474312	0.422426	0.931816	0.49609	1.50929	1.66147	1.74802	1.53844	1.63152	2.01157	1.5329	-0.240463	-0.0499448	-0.10433	0.308307	0.258915	0.463229	0.323627	0.810087	0.96019	0.916956	0.758	0.795826	0.643437	0.746379	0.997936	1	1	1	1	1	0.996452	FALSE	FALSE	FALSE	FALSE	FALSE	FALSE	FALSE	TRUE	TRUE	TRUE	TRUE	TRUE	TRUE	TRUE
Incertae_Sedis_31	0.646856	0	0	0	0	0	-0.616088	2.28584	2.51679	2.63977	2.32685	2.46059	3.03609	2.32026	0.282984	0	0	0	0	0	-0.265526	0.778088	1	1	1	1	1	0.791445	0.997936	1	1	1	1	1	0.996452	FALSE	FALSE	FALSE	FALSE	FALSE	FALSE	FALSE	TRUE	TRUE	TRUE	TRUE	TRUE	TRUE	TRUE
Incertae_Sedis_32	-0.913101	0	-0.434145	1.35747	2.18449	1.50376	0.829322	2.17884	2.39949	2.51714	2.21838	2.346	2.89399	2.21178	-0.419076	0	-0.172476	0.61192	0.931154	0.519616	0.374957	0.67591	1	0.863354	0.541749	0.353644	0.604289	0.708354	0.997936	1	1	1	1	1	0.996452	FALSE	FALSE	FALSE	FALSE	FALSE	FALSE	FALSE	FALSE	TRUE	TRUE	FALSE	TRUE	TRUE	FALSE
Segatella	1.47872	-1.2683	-1.2502	-1.75315	-1.19241	-3.0603	-1.15335	2.14216	2.36211	2.4894	2.18261	2.3096	2.84681	2.17682	0.690294	-0.536937	-0.502208	-0.803238	-0.516286	-1.07499	-0.529832	0.491152	0.592163	0.61631	0.423199	0.606469	0.284228	0.597068	0.997936	1	1	1	1	1	0.996452	FALSE	FALSE	FALSE	FALSE	FALSE	FALSE	FALSE	TRUE	TRUE	TRUE	TRUE	TRUE	TRUE	TRUE
Paraprevotella	-0.136738	-0.880308	-2.5413	-0.18129	0.383913	0.866436	0.441991	2.24806	2.47496	2.59605	2.28844	2.42003	2.98506	2.28207	-0.0608249	-0.355686	-0.978912	-0.0792197	0.15864	0.290257	0.19368	0.951647	0.722989	0.330503	0.937051	0.874343	0.772352	0.846906	0.997936	1	1	1	1	1	0.996452	FALSE	FALSE	FALSE	FALSE	FALSE	FALSE	FALSE	TRUE	TRUE	TRUE	TRUE	TRUE	TRUE	FALSE
Incertae_Sedis_33	0.885206	-0.805588	-0.785335	-0.531661	-0.84248	-0.47187	-1.01571	1.92498	2.12208	2.22712	1.96078	2.07486	2.57463	1.95445	0.459851	-0.379621	-0.352624	-0.271148	-0.406043	-0.183277	-0.51969	0.646028	0.704553	0.724671	0.786504	0.685063	0.854731	0.603745	0.997936	1	1	1	1	1	0.996452	FALSE	FALSE	FALSE	FALSE	FALSE	FALSE	FALSE	TRUE	TRUE	TRUE	TRUE	TRUE	TRUE	TRUE
Clostridium	-0.037724	0.473654	0.306635	0.067336	-1.05238	-0.0307682	0.057842	1.91152	2.10604	2.20467	1.94705	2.05778	2.51337	1.9404	-0.0197351	0.224903	0.139084	0.0345835	-0.511414	-0.0122418	0.0298092	0.984269	0.822223	0.889486	0.972437	0.609473	0.990242	0.976241	0.997936	1	1	1	1	1	0.996452	FALSE	FALSE	FALSE	FALSE	FALSE	FALSE	FALSE	TRUE	TRUE	TRUE	TRUE	TRUE	TRUE	TRUE
Dialister	-0.295892	0.176841	-0.819012	0.263851	0.161256	0.527229	0.586802	1.81164	1.99918	2.10956	1.84576	1.95521	2.40211	1.83906	-0.163328	0.0884568	-0.388239	0.14295	0.082475	0.219486	0.319077	0.870367	0.929571	0.698108	0.886423	0.934323	0.826417	0.749884	0.997936	1	1	1	1	1	0.996452	FALSE	FALSE	FALSE	FALSE	FALSE	FALSE	FALSE	TRUE	TRUE	TRUE	TRUE	TRUE	TRUE	TRUE
Veillonella	1.13437	-0.877217	-1.05677	-1.1396	-1.0306	-1.03115	-1.42365	1.88734	2.07665	2.17868	1.92247	2.03281	2.52269	1.91531	0.601044	-0.422419	-0.485051	-0.592782	-0.50698	-0.408751	-0.743297	0.54829	0.673039	0.628014	0.553798	0.612562	0.68303	0.457916	0.997936	1	1	1	1	1	0.996452	FALSE	FALSE	FALSE	FALSE	FALSE	FALSE	FALSE	TRUE	TRUE	TRUE	TRUE	TRUE	TRUE	FALSE
Massiliomicrobiota	0.315806	0	1.07509	-0.52237	-0.891924	1.07571	-0.982323	2.22848	2.45608	2.5743	2.26897	2.39978	2.96012	2.26196	0.141714	0	0.417623	-0.230223	-0.371669	0.3634	-0.43428	0.887613	1	0.677185	0.818424	0.710985	0.717131	0.665091	0.997936	1	1	1	1	1	0.996452	FALSE	FALSE	FALSE	FALSE	FALSE	FALSE	FALSE	TRUE	TRUE	TRUE	TRUE	TRUE	TRUE	TRUE
Thomasclavelia	0.389252	0.121792	-0.150671	-0.354349	-0.268522	-1.09426	-0.810117	1.87317	2.06434	2.1746	1.90805	2.0202	2.47984	1.90129	0.207804	0.0589982	-0.0692868	-0.185712	-0.132918	-0.441262	-0.426089	0.835534	0.952996	0.944811	0.852806	0.894354	0.659365	0.670371	0.997936	1	1	1	1	1	0.996452	FALSE	FALSE	FALSE	FALSE	FALSE	FALSE	FALSE	TRUE	TRUE	TRUE	TRUE	TRUE	TRUE	TRUE
Erysipelotrichaceae_UCG-003	0.608967	0.230438	0.416852	-0.620761	-0.147503	-0.96745	-0.699672	1.41856	1.57075	1.64796	1.44709	1.53736	1.88869	1.44128	0.429286	0.146706	0.25295	-0.428972	-0.0959459	-0.512232	-0.485452	0.667917	0.883429	0.80042	0.668145	0.923605	0.608735	0.627587	0.997936	1	1	1	1	1	0.996452	FALSE	FALSE	FALSE	FALSE	FALSE	FALSE	FALSE	TRUE	TRUE	TRUE	TRUE	TRUE	TRUE	TRUE
Christensenellaceae_R-7_group	-1.53166	0.783583	1.53481	0.764395	0.807008	1.80662	2.36337	1.57487	1.7401	1.84862	1.60702	1.70362	2.12621	1.60143	-0.972558	0.450309	0.830247	0.475661	0.473702	0.849692	1.47579	0.331356	0.65273	0.40689	0.634574	0.635969	0.396001	0.140781	0.997936	1	1	1	1	1	0.996452	FALSE	FALSE	FALSE	FALSE	FALSE	FALSE	FALSE	FALSE	TRUE	TRUE	FALSE	TRUE	TRUE	FALSE
Gemmiger	-2.17863	2.65599	2.6252	2.0523	2.75182	2.80131	2.30902	1.41694	1.56222	1.64136	1.44612	1.5381	1.87623	1.4394	-1.53756	1.70014	1.5994	1.41918	1.7891	1.49305	1.60415	0.124838	0.0897751	0.110412	0.156519	0.0742512	0.136103	0.109361	0.997936	1	1	1	1	1	0.996452	FALSE	FALSE	FALSE	FALSE	FALSE	FALSE	FALSE	FALSE	FALSE	FALSE	FALSE	FALSE	FALSE	FALSE
NA_9	0.494266	-1.22361	-1.24278	-0.745717	-0.373791	-0.403205	-0.0798263	1.43695	1.60665	1.67958	1.46827	1.56306	1.95455	1.46117	0.343968	-0.761594	-0.739935	-0.50789	-0.239141	-0.20629	-0.0546319	0.731031	0.446702	0.459726	0.61178	0.811105	0.836658	0.956456	0.997936	1	1	1	1	1	0.996452	FALSE	FALSE	FALSE	FALSE	FALSE	FALSE	FALSE	FALSE	TRUE	TRUE	TRUE	TRUE	TRUE	FALSE
Faecalibacterium	-0.509572	1.14358	-0.50974	0.470523	0.654047	0.35811	0.672588	1.23138	1.34897	1.44251	1.25608	1.33291	1.60177	1.24977	-0.413822	0.847745	-0.353369	0.374596	0.490692	0.223572	0.53817	0.679172	0.396962	0.723952	0.708111	0.623847	0.823177	0.590685	0.997936	1	1	1	1	1	0.996452	FALSE	FALSE	FALSE	FALSE	FALSE	FALSE	FALSE	TRUE	TRUE	TRUE	TRUE	TRUE	TRUE	TRUE
UCG-009	1.01056	-0.33618	-0.918616	-1.14741	-0.438132	-1.20672	-1.18452	2.02007	2.22652	2.3347	2.05682	2.17721	2.68385	2.05059	0.500259	-0.150989	-0.393462	-0.557855	-0.201236	-0.449622	-0.577648	0.617432	0.880134	0.694389	0.577555	0.840715	0.653461	0.564139	0.997936	1	1	1	1	1	0.996452	FALSE	FALSE	FALSE	FALSE	FALSE	FALSE	FALSE	TRUE	TRUE	TRUE	TRUE	TRUE	TRUE	TRUE
[Eubacterium]_siraeum_group	-0.489933	1.93543	0.889566	0.426256	0.0432219	1.71317	0.507228	1.89068	2.08516	2.19943	1.9262	2.04156	2.53081	1.92113	-0.25913	0.928194	0.404454	0.221293	0.021171	0.676925	0.264026	0.795737	0.354158	0.686208	0.825036	0.983125	0.499048	0.791967	0.997936	1	1	1	1	1	0.996452	FALSE	FALSE	FALSE	FALSE	FALSE	FALSE	FALSE	FALSE	FALSE	TRUE	FALSE	TRUE	TRUE	FALSE
Negativibacillus	2.26589	-1.55294	-2.60228	-2.16273	-2.18365	-2.11395	-2.47664	1.85337	2.04592	2.15138	1.88848	1.99939	2.47824	1.88224	1.22258	-0.759043	-1.20959	-1.14523	-1.09216	-0.853003	-1.31579	0.222509	0.448461	0.227451	0.253087	0.275697	0.394381	0.189312	0.997936	1	1	1	1	1	0.996452	FALSE	FALSE	FALSE	FALSE	FALSE	FALSE	FALSE	TRUE	TRUE	TRUE	TRUE	TRUE	TRUE	TRUE
DTU089	0.680465	-0.190599	0.419681	-0.421764	-0.578853	-0.806387	-1.10671	1.74066	1.9235	2.01979	1.77369	1.88003	2.33323	1.76743	0.390924	-0.0990894	0.207785	-0.237789	-0.307896	-0.34561	-0.62617	0.696105	0.921127	0.835525	0.812192	0.758355	0.729855	0.531635	0.997936	1	1	1	1	1	0.996452	FALSE	FALSE	FALSE	FALSE	FALSE	FALSE	FALSE	TRUE	TRUE	TRUE	TRUE	TRUE	TRUE	TRUE
Acutalibacter	-0.500279	1.21828	0.734172	0.705811	0.384339	0.369899	0.363607	1.15667	1.29941	1.37941	1.18204	1.25255	1.54211	1.1753	-0.432516	0.937567	0.532235	0.597112	0.306846	0.239866	0.309375	0.665538	0.348882	0.59478	0.550681	0.759078	0.810525	0.757154	0.997936	1	1	1	1	1	0.996452	FALSE	FALSE	FALSE	FALSE	FALSE	FALSE	FALSE	TRUE	TRUE	TRUE	TRUE	TRUE	TRUE	TRUE
Incertae_Sedis_34	-1.76025	-0.0394637	0.151171	1.06863	0.206957	0.903952	2.41441	1.97111	2.17096	2.28004	2.00755	2.12576	2.62892	2.00177	-0.893028	-0.018178	0.0663019	0.532305	0.0973569	0.343848	1.20614	0.372796	0.985513	0.947196	0.59504	0.92253	0.731281	0.229032	0.997936	1	1	1	1	1	0.996452	FALSE	FALSE	FALSE	FALSE	FALSE	FALSE	FALSE	FALSE	TRUE	TRUE	FALSE	TRUE	TRUE	FALSE
Acidaminococcus	0.0342934	0	0	0	-0.270817	0	0.0902929	2.28407	2.51484	2.63774	2.32529	2.46018	3.03374	2.31855	0.0150142	0	0	0	-0.11008	0	0.0389437	0.988067	1	1	1	0.912685	1	0.969055	0.997936	1	1	1	1	1	0.996452	FALSE	FALSE	FALSE	FALSE	FALSE	FALSE	FALSE	FALSE	TRUE	TRUE	FALSE	TRUE	TRUE	FALSE
Phascolarctobacterium	-0.372163	1.08933	-0.0482032	0.115389	0.729124	-0.35244	0.666928	1.92467	2.11589	2.23877	1.95928	2.07037	2.544	1.95382	-0.193365	0.514833	-0.0215311	0.0588937	0.352171	-0.138538	0.341345	0.846818	0.607089	0.982838	0.95308	0.724984	0.889918	0.733108	0.997936	1	1	1	1	1	0.996452	FALSE	FALSE	FALSE	FALSE	FALSE	FALSE	FALSE	TRUE	TRUE	TRUE	TRUE	TRUE	TRUE	TRUE
Megamonas	-3.22664	0	0	3.60675	4.78813	3.1861	0.687084	2.29642	2.52843	2.65191	2.33805	2.47631	3.10307	2.33086	-1.40507	0	0	1.54263	1.93358	1.02675	0.294776	0.165523	1	1	0.128552	0.0582257	0.308951	0.769255	0.997936	1	1	1	1	1	0.996452	FALSE	FALSE	FALSE	FALSE	FALSE	FALSE	FALSE	FALSE	TRUE	TRUE	FALSE	FALSE	TRUE	TRUE
Eisenbergiella	-1.32634	1.35848	2.82265	1.42527	1.28059	1.18283	1.23547	2.00597	2.21181	2.31908	2.04322	2.16458	2.67234	2.03679	-0.661194	0.614194	1.21714	0.697563	0.591608	0.442621	0.606579	0.50922	0.539758	0.22493	0.486229	0.554755	0.6585	0.544792	0.997936	1	1	1	1	1	0.996452	FALSE	FALSE	FALSE	FALSE	FALSE	FALSE	FALSE	FALSE	TRUE	TRUE	FALSE	TRUE	TRUE	TRUE
Fusicatenibacter	0.807625	-0.88099	-1.03428	-1.07515	-0.647909	-0.87725	-0.522066	1.45667	1.60963	1.69997	1.48573	1.58031	1.98274	1.48043	0.554434	-0.547324	-0.608407	-0.72365	-0.40999	-0.442444	-0.352645	0.579563	0.584433	0.543232	0.469665	0.682013	0.658385	0.724524	0.997936	1	1	1	1	1	0.996452	FALSE	FALSE	FALSE	FALSE	FALSE	FALSE	FALSE	TRUE	TRUE	TRUE	TRUE	TRUE	TRUE	FALSE
Butyribacter	-0.219454	0.245326	-0.935873	-0.108996	-0.108812	0.380024	0.559868	2.02778	2.23328	2.34249	2.06483	2.1853	2.69929	2.05879	-0.108224	0.10985	-0.399521	-0.052787	-0.0497928	0.140787	0.271941	0.913927	0.912639	0.689936	0.957954	0.960337	0.88818	0.785948	0.997936	1	1	1	1	1	0.996452	FALSE	FALSE	FALSE	FALSE	FALSE	FALSE	FALSE	TRUE	TRUE	TRUE	TRUE	TRUE	TRUE	TRUE
Coprococcus	-0.523111	0.458695	0.485506	0.561063	0.334548	-0.323333	0.791547	1.4172	1.56906	1.64877	1.4459	1.53921	1.94405	1.44129	-0.369117	0.292339	0.294465	0.388038	0.21735	-0.16632	0.549196	0.712213	0.770161	0.768537	0.69817	0.828033	0.867979	0.583141	0.997936	1	1	1	1	1	0.996452	FALSE	FALSE	FALSE	FALSE	FALSE	FALSE	FALSE	FALSE	TRUE	TRUE	FALSE	TRUE	TRUE	FALSE
[Ruminococcus]_gauvreauii_group	0.355787	-0.103258	-0.236569	-0.529527	-0.419425	0.0447418	-0.299658	1.84646	2.04017	2.14592	1.8811	1.99328	2.455	1.8748	0.192686	-0.0506122	-0.110241	-0.281498	-0.21042	0.0182248	-0.159834	0.847342	0.95967	0.912296	0.778533	0.833491	0.985472	0.873125	0.997936	1	1	1	1	1	0.996452	FALSE	FALSE	FALSE	FALSE	FALSE	FALSE	FALSE	TRUE	TRUE	TRUE	TRUE	TRUE	TRUE	TRUE
CAG-56	0.549795	0.38804	-0.451072	-0.682221	0.113175	0	-0.404175	2.00134	2.20423	2.3139	2.03811	2.15674	2.65739	2.03212	0.274714	0.176043	-0.19494	-0.334732	0.0524753	0	-0.198893	0.783803	0.860428	0.845626	0.738158	0.958199	1	0.842537	0.997936	1	1	1	1	1	0.996452	FALSE	FALSE	FALSE	FALSE	FALSE	FALSE	FALSE	TRUE	TRUE	TRUE	TRUE	TRUE	TRUE	TRUE
Marvinbryantia	-0.701127	0.191344	0.130384	0.751455	0.372616	0.404601	0.966712	2.05631	2.26488	2.37711	2.09371	2.21575	2.73627	2.08786	-0.340964	0.0844832	0.0548498	0.35891	0.168167	0.147866	0.463015	0.733522	0.932765	0.956318	0.720076	0.866638	0.882611	0.643904	0.997936	1	1	1	1	1	0.996452	FALSE	FALSE	FALSE	FALSE	FALSE	FALSE	FALSE	TRUE	TRUE	TRUE	TRUE	TRUE	TRUE	FALSE
Barnesiella	0.0944107	0	-1.22875	0.187475	-1.16038	0.751333	-0.0092732	1.86451	2.05568	2.15806	1.89932	2.01084	2.47831	1.89351	0.0506358	0	-0.569376	0.0987065	-0.577064	0.303163	-0.00489737	0.959652	1	0.569564	0.921443	0.564367	0.761994	0.996096	0.997936	1	1	1	1	1	0.996452	FALSE	FALSE	FALSE	FALSE	FALSE	FALSE	FALSE	FALSE	FALSE	TRUE	FALSE	TRUE	TRUE	FALSE
NA_10	0.774328	-1.0967	-0.00640613	-0.983976	-0.308554	-0.402449	-0.59329	1.66745	1.8408	1.93653	1.70153	1.80702	2.24724	1.69478	0.464379	-0.595771	-0.00330805	-0.57829	-0.170752	-0.179086	-0.35007	0.642657	0.551702	0.997362	0.56343	0.864514	0.857971	0.726491	0.997936	1	1	1	1	1	0.996452	FALSE	FALSE	FALSE	FALSE	FALSE	FALSE	FALSE	FALSE	TRUE	FALSE	FALSE	FALSE	TRUE	FALSE
Parasutterella	0.129083	-1.12647	-0.253696	-0.170757	0.386847	-0.243628	0.0763655	2.02555	2.23254	2.34156	2.0628	2.18269	2.6896	2.05685	0.0637272	-0.504571	-0.108345	-0.0827792	0.177234	-0.0905814	0.0371274	0.949251	0.614419	0.913831	0.93411	0.859505	0.927916	0.970421	0.997936	1	1	1	1	1	0.996452	FALSE	FALSE	FALSE	FALSE	FALSE	FALSE	FALSE	FALSE	TRUE	TRUE	FALSE	TRUE	TRUE	FALSE
Incertae_Sedis_36	-1.23542	0.599996	1.25839	1.01388	1.46869	0.46565	1.53472	1.87553	2.06897	2.17438	1.91058	2.02409	2.52682	1.90499	-0.658705	0.289997	0.578736	0.530667	0.725603	0.184283	0.805629	0.510642	0.772039	0.563246	0.596082	0.468706	0.853929	0.42116	0.997936	1	1	1	1	1	0.996452	FALSE	FALSE	FALSE	FALSE	FALSE	FALSE	FALSE	FALSE	TRUE	TRUE	FALSE	FALSE	TRUE	FALSE
Blautia	0.763943	-0.100735	-0.302685	-0.808391	-0.704852	-1.07978	-0.811586	0.925824	1.02835	1.09497	0.948832	1.01352	1.25004	0.942259	0.825149	-0.0979575	-0.276433	-0.851985	-0.695452	-0.863793	-0.861319	0.409623	0.922	0.782313	0.39457	0.487048	0.388055	0.389415	0.997936	1	1	1	1	1	0.996452	FALSE	FALSE	FALSE	FALSE	FALSE	FALSE	FALSE	FALSE	TRUE	TRUE	FALSE	TRUE	FALSE	FALSE
Lachnospiraceae_UCG-003	-0.458784	0	0	1.16335	0.424346	0	0.397082	2.29114	2.52262	2.64585	2.33231	2.46627	3.04312	2.32585	-0.200243	0	0	0.498795	0.17206	0	0.170726	0.841968	1	1	0.619747	0.863969	1	0.865014	0.997936	1	1	1	1	1	0.996452	FALSE	FALSE	FALSE	FALSE	FALSE	FALSE	FALSE	FALSE	TRUE	TRUE	TRUE	TRUE	TRUE	FALSE
Extibacter	0.455496	-0.0194672	1.09097	-0.516085	-0.333389	0.282857	-0.794078	2.00849	2.21543	2.325	2.04539	2.16517	2.67681	2.03901	0.226785	-0.00878711	0.469235	-0.252317	-0.153978	0.105669	-0.389443	0.820813	0.992997	0.639393	0.801045	0.877776	0.915946	0.697347	0.997936	1	1	1	1	1	0.996452	FALSE	FALSE	FALSE	FALSE	FALSE	FALSE	FALSE	TRUE	TRUE	TRUE	TRUE	TRUE	TRUE	TRUE
Faecalimonas	1.43529	-1.16928	-1.27211	-1.35125	-1.67943	-1.44562	-1.83285	1.93586	2.1328	2.2358	1.97163	2.08481	2.5645	1.96491	0.74142	-0.548238	-0.568973	-0.685347	-0.805553	-0.563703	-0.93279	0.459135	0.584018	0.569885	0.49376	0.421266	0.573461	0.351829	0.997936	1	1	1	1	1	0.996452	FALSE	FALSE	FALSE	FALSE	FALSE	FALSE	FALSE	TRUE	TRUE	TRUE	TRUE	TRUE	TRUE	FALSE
Sellimonas	1.5586	-1.15752	-0.126137	-1.71382	-1.90329	-1.36375	-2.6319	2.11944	2.3361	2.4526	2.15807	2.28445	2.81402	2.15116	0.735383	-0.495492	-0.0514299	-0.794144	-0.83315	-0.484627	-1.22348	0.463218	0.620955	0.959049	0.428326	0.406042	0.628625	0.223005	0.997936	1	1	1	1	1	0.996452	FALSE	FALSE	FALSE	FALSE	FALSE	FALSE	FALSE	TRUE	TRUE	TRUE	TRUE	TRUE	TRUE	FALSE
Faecalicatena	0.679202	-1.17513	-0.498864	-0.876226	-1.38604	0.01489	-0.589024	2.22437	2.44905	2.5692	2.26436	2.3946	2.95469	2.2578	0.305346	-0.47983	-0.194171	-0.386964	-0.578816	0.00503946	-0.260884	0.760763	0.63244	0.846453	0.69964	0.564069	0.99599	0.794741	0.997936	1	1	1	1	1	0.996452	FALSE	FALSE	FALSE	FALSE	FALSE	FALSE	FALSE	TRUE	TRUE	TRUE	TRUE	TRUE	TRUE	TRUE
Akkermansia	-1.03284	2.80835	0.66639	0.80189	1.80365	1.90378	1.18579	2.00909	2.20584	2.31213	2.04533	2.16516	2.6645	2.04055	-0.514085	1.27314	0.288215	0.392059	0.833035	0.714498	0.581114	0.607697	0.204283	0.773447	0.695386	0.405708	0.47566	0.561746	0.997936	1	1	1	1	1	0.996452	FALSE	FALSE	FALSE	FALSE	FALSE	FALSE	FALSE	TRUE	TRUE	TRUE	TRUE	TRUE	TRUE	TRUE
Asteroleplasma	-0.125831	-1.24382	-0.620697	1.32136	-0.0239155	-2.75723	-0.117753	2.24838	2.47713	2.59781	2.28941	2.42076	2.98634	2.28298	-0.0559651	-0.502123	-0.238931	0.577162	-0.00987931	-0.923281	-0.0515786	0.955507	0.616943	0.811763	0.565431	0.992142	0.358603	0.958991	0.997936	1	1	1	1	1	0.996452	FALSE	FALSE	FALSE	FALSE	FALSE	FALSE	FALSE	FALSE	TRUE	TRUE	FALSE	TRUE	TRUE	FALSE
Lachnospiraceae_FCS020_group	-0.251479	0.0327671	1.16547	0.091462	0.198481	0.246805	0.473256	2.00186	2.20553	2.31407	2.03838	2.1573	2.65778	2.03238	-0.125622	0.0148568	0.503646	0.04487	0.0920042	0.0928612	0.232858	0.900151	0.98816	0.615035	0.964253	0.926782	0.926102	0.816097	0.997936	1	1	1	1	1	0.996452	FALSE	FALSE	FALSE	FALSE	FALSE	FALSE	FALSE	TRUE	TRUE	TRUE	TRUE	TRUE	TRUE	TRUE
Mediterraneibacter	-0.0769672	0.346567	0.429446	0.066154	0.387965	0.399706	0.0616174	1.11783	1.24026	1.3143	1.14361	1.22001	1.51509	1.13746	-0.0688541	0.279431	0.326748	0.0578465	0.318	0.263816	0.0541711	0.945131	0.78002	0.743984	0.953892	0.750607	0.792021	0.956819	0.997936	1	1	1	1	1	0.996452	FALSE	FALSE	FALSE	FALSE	FALSE	FALSE	FALSE	FALSE	TRUE	TRUE	FALSE	TRUE	TRUE	TRUE
Agathobacter	0.58307	0.115465	-0.00421207	-0.681849	-0.898476	-1.3087	-0.426213	1.40267	1.55344	1.6434	1.43157	1.52233	1.91517	1.42565	0.415686	0.0743286	-0.00256302	-0.476293	-0.590198	-0.683333	-0.298961	0.67783	0.940781	0.997956	0.634087	0.555342	0.494734	0.765102	0.997936	1	1	1	1	1	0.996452	FALSE	FALSE	FALSE	FALSE	FALSE	FALSE	FALSE	TRUE	TRUE	TRUE	TRUE	TRUE	TRUE	TRUE
NA_11	0.439632	-0.548123	-0.0355936	-0.428945	-0.0708426	-0.252509	-0.480581	1.01657	1.12306	1.17947	1.03885	1.10503	1.34016	1.03343	0.432466	-0.48806	-0.0301775	-0.412904	-0.064109	-0.188417	-0.465035	0.665563	0.625691	0.975936	0.679829	0.948906	0.850615	0.642081	0.997936	1	1	1	1	1	0.996452	FALSE	FALSE	FALSE	FALSE	FALSE	FALSE	FALSE	TRUE	TRUE	TRUE	TRUE	TRUE	TRUE	TRUE
Roseburia	0.102728	-0.31709	-0.188141	0.161372	0.376623	-0.351831	-0.205343	1.23038	1.35881	1.45229	1.25697	1.3364	1.64634	1.25155	0.0834927	-0.233358	-0.129548	0.128382	0.28182	-0.213705	-0.16407	0.933492	0.815575	0.896974	0.897897	0.778193	0.830861	0.86974	0.997936	1	1	1	1	1	0.996452	FALSE	FALSE	FALSE	FALSE	FALSE	FALSE	FALSE	TRUE	TRUE	TRUE	TRUE	TRUE	TRUE	TRUE
Shuttleworthia	0.884003	-0.746594	-0.49277	-0.761161	0.0757762	-1.43585	-1.3854	2.19024	2.41314	2.53552	2.22992	2.35904	2.90898	2.2232	0.40361	-0.309387	-0.194347	-0.34134	0.0321217	-0.493593	-0.623154	0.687262	0.757597	0.846253	0.733482	0.974432	0.622552	0.534439	0.997936	1	1	1	1	1	0.996452	FALSE	FALSE	FALSE	FALSE	FALSE	FALSE	FALSE	TRUE	TRUE	TRUE	TRUE	TRUE	TRUE	TRUE
Lachnospira	0.157095	-0.648555	0.137289	-0.222358	-0.42779	-0.279255	0.10609	1.46693	1.6289	1.71562	1.49686	1.58798	1.96414	1.491	0.107091	-0.398156	0.0800227	-0.14855	-0.269393	-0.142177	0.0711534	0.914766	0.690708	0.936256	0.881977	0.787753	0.887006	0.943308	0.997936	1	1	1	1	1	0.996452	FALSE	FALSE	FALSE	FALSE	FALSE	FALSE	FALSE	TRUE	TRUE	TRUE	TRUE	TRUE	TRUE	TRUE
Lachnospiraceae_NK4A136_group	0.859142	-0.622878	-0.900663	-1.37431	-1.14237	-1.16989	-0.36471	1.37903	1.53657	1.61126	1.40842	1.49682	1.89498	1.40269	0.623005	-0.405369	-0.558979	-0.975785	-0.763197	-0.617363	-0.260008	0.533584	0.68539	0.576442	0.329673	0.445729	0.537294	0.794971	0.997936	1	1	1	1	1	0.996452	FALSE	FALSE	FALSE	FALSE	FALSE	FALSE	FALSE	TRUE	TRUE	TRUE	TRUE	TRUE	TRUE	TRUE
GCA-900066575	1.22957	-0.755085	-0.124868	-1.12017	-1.18416	-2.51924	-1.34863	1.84283	2.03294	2.13631	1.87724	1.9882	2.44781	1.87117	0.667217	-0.371425	-0.0584502	-0.596709	-0.595592	-1.02918	-0.720741	0.505173	0.710597	0.953431	0.551175	0.55192	0.304268	0.47166	0.997936	1	1	1	1	1	0.996452	FALSE	FALSE	FALSE	FALSE	FALSE	FALSE	FALSE	TRUE	TRUE	TRUE	TRUE	TRUE	TRUE	TRUE
Frisingicoccus	-0.0284059	0	0	0.108903	-0.286498	-0.00160341	0.0370368	2.2752	2.5075	2.62758	2.31606	2.44935	3.02541	2.30937	-0.012485	0	0	0.047021	-0.116969	-0.00052998	0.0160376	0.990075	1	1	0.962634	0.90723	0.999579	0.987251	0.997936	1	1	1	1	1	0.996452	FALSE	FALSE	FALSE	FALSE	FALSE	FALSE	FALSE	TRUE	TRUE	TRUE	TRUE	TRUE	TRUE	TRUE
[Eubacterium]_ventriosum_group	-1.21638	1.66707	0.58236	1.38274	1.04122	1.35346	1.27127	1.76865	1.95329	2.04773	1.80221	1.90882	2.352	1.79628	-0.687744	0.853469	0.284393	0.767249	0.545478	0.575452	0.707721	0.492116	0.394042	0.776294	0.443503	0.585807	0.565393	0.479637	0.997936	1	1	1	1	1	0.996452	FALSE	FALSE	FALSE	FALSE	FALSE	FALSE	FALSE	FALSE	TRUE	TRUE	FALSE	TRUE	TRUE	FALSE
Dorea	0.559226	-0.114355	-0.733744	-0.452804	-0.633781	0.151223	-0.566169	1.23806	1.36696	1.43464	1.26483	1.3479	1.62704	1.25784	0.451695	-0.0836565	-0.511448	-0.357996	-0.470198	0.0929438	-0.450111	0.651676	0.933361	0.609253	0.720491	0.638409	0.925984	0.652817	0.997936	1	1	1	1	1	0.996452	FALSE	FALSE	FALSE	FALSE	FALSE	FALSE	FALSE	TRUE	TRUE	TRUE	TRUE	TRUE	TRUE	TRUE
[Ruminococcus]_gnavus_group	1.24592	-1.55273	0.163843	-1.27601	-1.40144	-1.92922	-1.6042	1.80963	2.00895	2.10268	1.84384	1.95455	2.41104	1.83711	0.688493	-0.772905	0.0779211	-0.692036	-0.717014	-0.800163	-0.873217	0.491651	0.44016	0.93794	0.489426	0.473898	0.424221	0.383212	0.997936	1	1	1	1	1	0.996452	FALSE	FALSE	FALSE	FALSE	FALSE	FALSE	FALSE	TRUE	TRUE	TRUE	TRUE	TRUE	TRUE	FALSE
Moryella	-0.718343	0.554896	1.20609	0.615166	1.11101	0	0.9029	2.04817	2.25569	2.36869	2.08543	2.20615	2.72043	2.07933	-0.350724	0.245999	0.509179	0.294983	0.503594	0	0.434226	0.726188	0.805952	0.611224	0.768332	0.615136	1	0.664622	0.997936	1	1	1	1	1	0.996452	FALSE	FALSE	FALSE	FALSE	FALSE	FALSE	FALSE	TRUE	TRUE	TRUE	TRUE	TRUE	TRUE	TRUE
[Eubacterium]_eligens_group	0.535961	0.681941	0.310058	-0.632567	0.142699	-0.570905	-0.802574	1.50422	1.66173	1.74855	1.53423	1.63307	2.00005	1.52857	0.356306	0.410379	0.177323	-0.412302	0.0873809	-0.285445	-0.525049	0.721786	0.681732	0.859338	0.680324	0.930409	0.775441	0.599819	0.997936	1	1	1	1	1	0.996452	FALSE	FALSE	FALSE	FALSE	FALSE	FALSE	FALSE	TRUE	FALSE	TRUE	TRUE	TRUE	TRUE	TRUE
[Eubacterium]_xylanophilum_group	-0.0234233	0.0782934	0.570659	-0.218522	-0.421683	0.341425	0.237472	1.96846	2.16947	2.27862	2.00462	2.12203	2.6151	1.9988	-0.0118993	0.0360887	0.25044	-0.109009	-0.198717	0.130559	0.118808	0.990516	0.971243	0.802473	0.913292	0.842662	0.89624	0.905533	0.997936	1	1	1	1	1	0.996452	FALSE	FALSE	FALSE	FALSE	FALSE	FALSE	FALSE	FALSE	TRUE	TRUE	TRUE	TRUE	TRUE	FALSE
[Eubacterium]_ruminantium_group	-2.19865	0	0	4.05804	3.08751	3.16098	2.1338	2.26451	2.49333	2.61703	2.30513	2.43794	3.00776	2.299	-0.970915	0	0	1.76044	1.26644	1.05094	0.928144	0.334753	1	1	0.0824657	0.209327	0.296705	0.356351	0.997936	1	1	1	1	1	0.996452	FALSE	FALSE	FALSE	FALSE	FALSE	FALSE	FALSE	FALSE	TRUE	TRUE	TRUE	TRUE	TRUE	FALSE
Anaerobutyricum	0.748713	-0.32056	0.0181549	-0.943602	-0.189099	-0.234311	-0.730995	1.8435	2.03562	2.13981	1.87797	1.99295	2.4705	1.87184	0.406137	-0.157475	0.00848437	-0.50246	-0.0948841	-0.0948438	-0.390523	0.684946	0.874981	0.993236	0.615731	0.924473	0.924505	0.696441	0.997936	1	1	1	1	1	0.996452	FALSE	FALSE	FALSE	FALSE	FALSE	FALSE	FALSE	TRUE	TRUE	TRUE	TRUE	TRUE	TRUE	TRUE
Anaerostipes	1.02086	-0.528082	-0.471842	-1.13571	-0.466786	-1.574	-1.07765	1.5493	1.7067	1.78902	1.57896	1.67952	2.07015	1.57344	0.658914	-0.309418	-0.263743	-0.719279	-0.277928	-0.760333	-0.684897	0.510315	0.757159	0.792109	0.472373	0.781206	0.447486	0.49379	0.997936	1	1	1	1	1	0.996452	FALSE	FALSE	FALSE	FALSE	FALSE	FALSE	FALSE	TRUE	TRUE	TRUE	TRUE	TRUE	TRUE	TRUE
Defluviitaleaceae_UCG-011	-0.685676	0.0462272	-0.4784	1.18089	0.788602	1.00942	0.591054	2.02823	2.23354	2.34472	2.0655	2.18541	2.70067	2.05919	-0.338066	0.0206969	-0.204032	0.571719	0.360849	0.373768	0.287033	0.735674	0.983508	0.838539	0.568164	0.718599	0.708979	0.774389	0.997936	1	1	1	1	1	0.996452	FALSE	FALSE	FALSE	FALSE	FALSE	FALSE	FALSE	TRUE	TRUE	TRUE	TRUE	TRUE	TRUE	TRUE
Lachnospiraceae_UCG-008	-0.235176	0	0	-0.155114	0.673045	-0.597762	0.392287	2.22484	2.44973	2.56986	2.26485	2.39529	2.95509	2.25844	-0.105704	0	0	-0.0684878	0.280987	-0.202282	0.173698	0.916037	1	1	0.94554	0.779325	0.840124	0.862468	0.997936	1	1	1	1	1	0.996452	FALSE	FALSE	FALSE	FALSE	FALSE	FALSE	FALSE	TRUE	TRUE	TRUE	TRUE	TRUE	TRUE	TRUE
Lachnospiraceae_ND3007_group	-0.541055	0.854761	1.03295	0.331247	0.370713	0.7127	0.801618	1.67228	1.84813	1.9365	1.70443	1.80749	2.23641	1.6991	-0.323544	0.462501	0.53341	0.194345	0.205098	0.318681	0.47179	0.746471	0.644002	0.594079	0.846015	0.837611	0.750153	0.637363	0.997936	1	1	1	1	1	0.996452	FALSE	FALSE	FALSE	FALSE	FALSE	FALSE	FALSE	FALSE	TRUE	TRUE	TRUE	TRUE	TRUE	FALSE
Hungatella	0.522297	-0.878142	-0.0768321	-0.487549	-1.18855	-0.449016	-0.548013	2.1396	2.35667	2.47539	2.17845	2.3046	2.85265	2.17213	0.24411	-0.37262	-0.0310383	-0.223805	-0.515727	-0.157403	-0.252293	0.807503	0.709995	0.975283	0.823235	0.606859	0.875154	0.801185	0.997936	1	1	1	1	1	0.996452	FALSE	FALSE	FALSE	FALSE	FALSE	FALSE	FALSE	TRUE	TRUE	TRUE	TRUE	TRUE	TRUE	TRUE
Enterocloster	1.47576	-1.96667	-1.69747	-1.25609	-1.55587	-1.83599	-1.55384	1.11101	1.22917	1.30883	1.13763	1.22539	1.53796	1.13007	1.3283	-1.59999	-1.29694	-1.10414	-1.2697	-1.19378	-1.375	0.184628	0.110174	0.195195	0.270016	0.204729	0.233078	0.16969	0.997936	1	1	1	1	1	0.996452	FALSE	FALSE	FALSE	FALSE	FALSE	FALSE	FALSE	FALSE	FALSE	FALSE	FALSE	TRUE	TRUE	FALSE
Lachnospiraceae_UCG-004	0.904269	-0.291084	-0.292734	-0.835857	-1.05984	-0.913602	-0.940488	1.66856	1.84337	1.93601	1.70084	1.80362	2.21291	1.69475	0.541945	-0.157908	-0.151205	-0.491439	-0.587616	-0.412851	-0.55494	0.588188	0.874617	0.879898	0.623413	0.557155	0.679959	0.579276	0.997936	1	1	1	1	1	0.996452	FALSE	FALSE	FALSE	FALSE	FALSE	FALSE	FALSE	TRUE	TRUE	TRUE	TRUE	TRUE	TRUE	TRUE
Lachnoclostridium	1.84152	-1.99615	-1.54633	-1.73058	-1.65087	-1.03841	-2.06225	1.29745	1.44037	1.51239	1.32439	1.40964	1.73217	1.31778	1.41934	-1.38586	-1.02245	-1.3067	-1.17113	-0.599488	-1.56494	0.156419	0.166404	0.307061	0.191912	0.242102	0.549118	0.118227	0.997936	1	1	1	1	1	0.996452	FALSE	FALSE	FALSE	FALSE	FALSE	FALSE	FALSE	FALSE	FALSE	FALSE	FALSE	FALSE	TRUE	FALSE
[truncated: 7 more columns]

## Sheet: Endo_IBD_Remission_asRef
taxon	lfc_(Intercept)	lfc_Patient_Type_Total_IBDQ_Range_5Endo_IBD_Mild	lfc_Patient_Type_Total_IBDQ_Range_5Endo_IBD_Moderate_active_disease	lfc_Patient_Type_Total_IBDQ_Range_5IBD_Remission	lfc_Patient_Type_Total_IBDQ_Range_5IBD_Mild	lfc_Patient_Type_Total_IBDQ_Range_5IBD_Moderate_active_disease	lfc_Patient_Type_Total_IBDQ_Range_5HC	se_(Intercept)	se_Patient_Type_Total_IBDQ_Range_5Endo_IBD_Mild	se_Patient_Type_Total_IBDQ_Range_5Endo_IBD_Moderate_active_disease	se_Patient_Type_Total_IBDQ_Range_5IBD_Remission	se_Patient_Type_Total_IBDQ_Range_5IBD_Mild	se_Patient_Type_Total_IBDQ_Range_5IBD_Moderate_active_disease	se_Patient_Type_Total_IBDQ_Range_5HC	W_(Intercept)	W_Patient_Type_Total_IBDQ_Range_5Endo_IBD_Mild	W_Patient_Type_Total_IBDQ_Range_5Endo_IBD_Moderate_active_disease	W_Patient_Type_Total_IBDQ_Range_5IBD_Remission	W_Patient_Type_Total_IBDQ_Range_5IBD_Mild	W_Patient_Type_Total_IBDQ_Range_5IBD_Moderate_active_disease	W_Patient_Type_Total_IBDQ_Range_5HC	p_(Intercept)	p_Patient_Type_Total_IBDQ_Range_5Endo_IBD_Mild	p_Patient_Type_Total_IBDQ_Range_5Endo_IBD_Moderate_active_disease	p_Patient_Type_Total_IBDQ_Range_5IBD_Remission	p_Patient_Type_Total_IBDQ_Range_5IBD_Mild	p_Patient_Type_Total_IBDQ_Range_5IBD_Moderate_active_disease	p_Patient_Type_Total_IBDQ_Range_5HC	q_(Intercept)	q_Patient_Type_Total_IBDQ_Range_5Endo_IBD_Mild	q_Patient_Type_Total_IBDQ_Range_5Endo_IBD_Moderate_active_disease	q_Patient_Type_Total_IBDQ_Range_5IBD_Remission	q_Patient_Type_Total_IBDQ_Range_5IBD_Mild	q_Patient_Type_Total_IBDQ_Range_5IBD_Moderate_active_disease	q_Patient_Type_Total_IBDQ_Range_5HC	diff_(Intercept)	diff_Patient_Type_Total_IBDQ_Range_5Endo_IBD_Mild	diff_Patient_Type_Total_IBDQ_Range_5Endo_IBD_Moderate_active_disease	diff_Patient_Type_Total_IBDQ_Range_5IBD_Remission	diff_Patient_Type_Total_IBDQ_Range_5IBD_Mild	diff_Patient_Type_Total_IBDQ_Range_5IBD_Moderate_active_disease	diff_Patient_Type_Total_IBDQ_Range_5HC	passed_ss_(Intercept)	passed_ss_Patient_Type_Total_IBDQ_Range_5Endo_IBD_Mild	passed_ss_Patient_Type_Total_IBDQ_Range_5Endo_IBD_Moderate_active_disease	passed_ss_Patient_Type_Total_IBDQ_Range_5IBD_Remission	passed_ss_Patient_Type_Total_IBDQ_Range_5IBD_Mild	passed_ss_Patient_Type_Total_IBDQ_Range_5IBD_Moderate_active_disease	passed_ss_Patient_Type_Total_IBDQ_Range_5HC
NA_2	0.440631	1.22062	-1.28361	-0.530734	-0.354661	0.12194	-0.435829	0.975386	1.28887	1.39157	1.01259	1.13094	1.62437	1.00733	0.451751	0.947048	-0.922421	-0.524135	-0.313597	0.0750694	-0.432659	0.651835	0.344518	0.357188	0.600644	0.754085	0.940219	0.665631	0.997941	1	1	1	1	1	0.997739	FALSE	FALSE	FALSE	FALSE	FALSE	FALSE	FALSE	TRUE	TRUE	TRUE	TRUE	TRUE	TRUE	TRUE
TM7x	-0.175307	0.363032	0.683825	0.202172	-0.248685	0.00361176	0.00558034	1.07465	1.41595	1.54049	1.11503	1.24285	1.79109	1.10874	-0.163129	0.256388	0.443902	0.181315	-0.200092	0.00201651	0.00503306	0.870638	0.798005	0.657758	0.856366	0.841681	0.998394	0.995991	0.997941	1	1	1	1	1	0.997739	FALSE	FALSE	FALSE	FALSE	FALSE	FALSE	FALSE	TRUE	TRUE	TRUE	TRUE	TRUE	TRUE	TRUE
Incertae_Sedis_3	0.17433	0	0	0	-0.564396	0	-0.159648	1.13876	1.49745	1.61935	1.18122	1.31517	1.8929	1.17544	0.153087	0	0	0	-0.429143	0	-0.13582	0.878715	1	1	1	0.668973	1	0.892305	0.997941	1	1	1	1	1	0.997739	FALSE	FALSE	FALSE	FALSE	FALSE	FALSE	FALSE	FALSE	TRUE	TRUE	TRUE	TRUE	TRUE	FALSE
Victivallis	-0.262833	0	0	0.326456	-0.791783	-0.565316	0.402512	1.08359	1.42562	1.54209	1.12437	1.25187	1.80043	1.11899	-0.242557	0	0	0.290346	-0.632478	-0.313989	0.359711	0.808703	1	1	0.771981	0.528106	0.753996	0.719605	0.997941	1	1	1	1	1	0.997739	FALSE	FALSE	FALSE	FALSE	FALSE	FALSE	FALSE	TRUE	TRUE	TRUE	TRUE	TRUE	TRUE	FALSE
Bifidobacterium	0.591727	0.193445	-1.60326	-0.472498	0.0867492	-0.205141	-0.884532	0.682192	0.950974	1.04828	0.717514	0.827662	1.17091	0.708584	0.86739	0.203418	-1.52942	-0.658521	0.104812	-0.175198	-1.24831	0.386147	0.838892	0.126798	0.510508	0.916567	0.860995	0.212505	0.997941	1	1	1	1	1	0.997739	FALSE	FALSE	FALSE	FALSE	FALSE	FALSE	FALSE	TRUE	TRUE	TRUE	TRUE	TRUE	TRUE	FALSE
CAG-196	-0.641286	0	0	0	0.55489	-1.45532	0.772378	1.14409	1.50431	1.62672	1.18645	1.32243	1.90169	1.18107	-0.560522	0	0	0	0.4196	-0.765279	0.653968	0.57684	1	1	1	0.67601	0.446573	0.515188	0.997941	1	1	1	1	1	0.997739	FALSE	FALSE	FALSE	FALSE	FALSE	FALSE	FALSE	FALSE	TRUE	TRUE	TRUE	TRUE	TRUE	FALSE
Methanobrevibacter	-0.0226335	0	0	0	0	1.89845	0.0465123	1.12892	1.48478	1.60575	1.17105	1.30393	1.87666	1.16538	-0.0200488	0	0	0	0	1.01161	0.0399117	0.984048	1	1	1	1	0.314408	0.968251	0.997941	1	1	1	1	1	0.997739	FALSE	FALSE	FALSE	FALSE	FALSE	FALSE	FALSE	FALSE	TRUE	TRUE	TRUE	TRUE	TRUE	FALSE
Haemophilus	0.57542	-1.08919	-0.288037	-0.801705	-0.739393	-1.01291	-0.619674	1.03354	1.35986	1.48026	1.07249	1.19519	1.70923	1.0667	0.556746	-0.80096	-0.194586	-0.74752	-0.618639	-0.592613	-0.580929	0.578305	0.424077	0.845909	0.455602	0.536838	0.55409	0.561924	0.997941	1	1	1	1	1	0.997739	FALSE	FALSE	FALSE	FALSE	FALSE	FALSE	FALSE	TRUE	TRUE	TRUE	TRUE	TRUE	TRUE	FALSE
Oxalobacter	-0.216254	0	1.17895	0.374725	0.226908	0.749657	0.234658	1.08019	1.42204	1.5404	1.12067	1.24862	1.79789	1.11485	-0.2002	0	0.765355	0.334376	0.181727	0.416964	0.210485	0.841612	1	0.445339	0.738593	0.856058	0.677339	0.833593	0.997941	1	1	1	1	1	0.997739	FALSE	FALSE	FALSE	FALSE	FALSE	FALSE	FALSE	TRUE	TRUE	TRUE	TRUE	TRUE	TRUE	FALSE
Sutterella	-0.167501	0.618162	1.03014	0.197518	0.628314	0.958718	0.0661659	0.940949	1.25712	1.33744	0.978377	1.08915	1.55194	0.972084	-0.178013	0.49173	0.770233	0.201883	0.576886	0.617754	0.0680661	0.858835	0.623276	0.441778	0.840147	0.564456	0.537214	0.945779	0.997941	1	1	1	1	1	0.997739	FALSE	FALSE	FALSE	FALSE	FALSE	FALSE	FALSE	TRUE	TRUE	TRUE	TRUE	TRUE	TRUE	TRUE
Incertae_Sedis_7	0.589514	0	0	-0.835591	-0.142357	-1.23305	-0.377094	1.09727	1.4434	1.5612	1.13833	1.26898	1.82665	1.13227	0.537253	0	0	-0.734052	-0.112182	-0.675034	-0.333042	0.592048	1	1	0.464292	0.910859	0.500901	0.739661	0.997941	1	1	1	1	1	0.997739	FALSE	FALSE	FALSE	FALSE	FALSE	FALSE	FALSE	TRUE	TRUE	TRUE	TRUE	TRUE	TRUE	TRUE
Desulfovibrio	0.515214	-0.350912	0	-0.350438	0.733811	-0.829815	-0.468269	1.09563	1.44166	1.55941	1.13681	1.26583	1.82398	1.13155	0.470244	-0.243409	0	-0.308264	0.579708	-0.454948	-0.413829	0.639	0.808088	1	0.758395	0.563155	0.649936	0.679708	0.997941	1	1	1	1	1	0.997739	FALSE	FALSE	FALSE	FALSE	FALSE	FALSE	FALSE	FALSE	TRUE	TRUE	TRUE	TRUE	TRUE	FALSE
Bilophila	0.14986	-1.44243	1.91837	0.0250444	0.292956	0.130726	-0.219756	0.816222	1.08654	1.17	0.851166	0.963055	1.39268	0.845514	0.183602	-1.32754	1.63964	0.0294236	0.304194	0.0938663	-0.259908	0.854421	0.185106	0.101887	0.976542	0.761142	0.925264	0.795072	0.997941	1	1	1	1	1	0.997739	FALSE	FALSE	FALSE	FALSE	FALSE	FALSE	FALSE	TRUE	TRUE	TRUE	TRUE	TRUE	TRUE	TRUE
Incertae_Sedis_8	0.734317	-4.86344	-2.37152	-0.287056	-0.28809	-0.114073	-0.783473	1.04191	1.37171	1.49673	1.08207	1.20875	1.73624	1.07683	0.70478	-3.54553	-1.58447	-0.265284	-0.238336	-0.065701	-0.727576	0.481848	0.000498178	0.114822	0.791091	0.811888	0.947688	0.467808	0.997941	0.0742286	1	1	1	1	0.997739	FALSE	FALSE	FALSE	FALSE	FALSE	FALSE	FALSE	TRUE	TRUE	TRUE	TRUE	TRUE	TRUE	TRUE
Incertae_Sedis_9	-0.467839	0.792354	0	0.878574	0.282588	0	0.427448	1.13787	1.4963	1.61812	1.18027	1.31502	1.89143	1.17432	-0.411154	0.529543	0	0.744383	0.214892	0	0.363995	0.682073	0.597914	1	0.458853	0.830405	1	0.716834	0.997941	1	1	1	1	1	0.997739	FALSE	FALSE	FALSE	FALSE	FALSE	FALSE	FALSE	TRUE	TRUE	TRUE	TRUE	TRUE	TRUE	TRUE
Collinsella	0.548555	-0.739784	1.59405	0.0729318	-0.298884	-0.116617	-1.01241	0.80254	1.07866	1.14555	0.837103	0.932738	1.3507	0.831036	0.683524	-0.685839	1.39151	0.087124	-0.320437	-0.0863383	-1.21825	0.494663	0.493203	0.164827	0.930616	0.748801	0.93124	0.22383	0.997941	1	1	1	1	1	0.997739	FALSE	FALSE	FALSE	FALSE	FALSE	FALSE	FALSE	TRUE	TRUE	TRUE	TRUE	TRUE	TRUE	TRUE
Incertae_Sedis_12	-0.626438	1.00406	0	0.677481	1.34418	0.313571	0.739341	1.08014	1.42397	1.53774	1.12073	1.24858	1.79864	1.11489	-0.57996	0.70511	0	0.604499	1.07656	0.174338	0.66315	0.56286	0.481897	1	0.546477	0.2835	0.861848	0.508309	0.997941	1	1	1	1	1	0.997739	FALSE	FALSE	FALSE	FALSE	FALSE	FALSE	FALSE	TRUE	TRUE	TRUE	TRUE	TRUE	TRUE	TRUE
Incertae_Sedis_13	-2.07746	0	2.49175	2.72321	1.27512	4.39981	1.75975	1.14497	1.50545	1.62889	1.18757	1.32228	1.90315	1.18127	-1.81442	0	1.52972	2.29308	0.964337	2.31185	1.48971	0.0738978	1	0.130592	0.0248509	0.338197	0.0237334	0.140793	0.997941	1	1	1	1	1	0.997739	FALSE	FALSE	FALSE	FALSE	FALSE	FALSE	FALSE	TRUE	TRUE	TRUE	TRUE	TRUE	TRUE	TRUE
Slackia	0.422383	0	0	0	0	0	-0.52716	1.15466	1.51794	1.64134	1.19739	1.3333	1.91915	1.19119	0.365806	0	0	0	0	0	-0.442549	0.715735	1	1	1	1	1	0.659608	0.997941	1	1	1	1	1	0.997739	FALSE	FALSE	FALSE	FALSE	FALSE	FALSE	FALSE	TRUE	TRUE	TRUE	TRUE	TRUE	TRUE	TRUE
Gordonibacter	-0.216813	0.434676	0.19007	0.231135	0.312397	1.86777	0.16458	1.15468	1.51845	1.64266	1.19746	1.33547	1.91916	1.19103	-0.18777	0.286264	0.115709	0.193021	0.233923	0.973225	0.138183	0.851712	0.775696	0.908283	0.847617	0.815869	0.334483	0.890574	0.997941	1	1	1	1	1	0.997739	FALSE	FALSE	FALSE	FALSE	FALSE	FALSE	FALSE	TRUE	TRUE	TRUE	TRUE	TRUE	TRUE	TRUE
Eggerthella	0.206586	0.534666	0.629495	-0.16948	-0.277779	-0.545782	-0.635242	1.04073	1.37808	1.48786	1.08027	1.20479	1.73113	1.07384	0.198502	0.38798	0.423088	-0.156887	-0.230563	-0.315276	-0.591563	0.842868	0.698472	0.672717	0.875503	0.817906	0.752904	0.554858	0.997941	1	1	1	1	1	0.997739	FALSE	FALSE	FALSE	FALSE	FALSE	FALSE	FALSE	TRUE	TRUE	TRUE	TRUE	TRUE	TRUE	FALSE
Senegalimassilia	0.417507	0	0	0	-1.02659	0.400654	-0.606052	1.1334	1.49055	1.61194	1.1756	1.30909	1.88406	1.16935	0.368366	0	0	0	-0.784202	0.212654	-0.51828	0.713516	1	1	1	0.435101	0.832106	0.60561	0.997941	1	1	1	1	1	0.997739	FALSE	FALSE	FALSE	FALSE	FALSE	FALSE	FALSE	TRUE	TRUE	TRUE	TRUE	TRUE	TRUE	TRUE
Adlercreutzia	0.0251929	-0.948735	0	0.155328	-0.00633994	-0.509823	-0.121485	1.11801	1.46949	1.58887	1.15986	1.29393	1.85709	1.15329	0.0225337	-0.645623	0	0.13392	-0.00489975	-0.274527	-0.105338	0.982066	0.519959	1	0.893727	0.9961	0.784229	0.916312	0.997941	1	1	1	1	1	0.997739	FALSE	FALSE	FALSE	FALSE	FALSE	FALSE	FALSE	TRUE	TRUE	TRUE	TRUE	TRUE	TRUE	TRUE
Coprobacter	0.160335	-0.780004	-0.175448	0.0403136	0.330315	-0.959702	-0.164532	1.00065	1.31674	1.42482	1.0388	1.15575	1.65554	1.03341	0.16023	-0.592377	-0.123136	0.0388077	0.285802	-0.57969	-0.159212	0.87284	0.554177	0.902106	0.969077	0.775286	0.562689	0.873641	0.997941	1	1	1	1	1	0.997739	FALSE	FALSE	FALSE	FALSE	FALSE	FALSE	FALSE	TRUE	TRUE	TRUE	TRUE	TRUE	TRUE	TRUE
Alistipes	-0.37871	0.11924	-1.47602	0.234272	-0.196803	0.740096	0.778196	0.625388	0.881264	0.944067	0.659544	0.760933	1.07386	0.650423	-0.60556	0.135305	-1.56347	0.355202	-0.258634	0.689194	1.19645	0.545067	0.892422	0.118541	0.72258	0.796018	0.491004	0.23206	0.997941	1	1	1	1	1	0.997739	FALSE	FALSE	FALSE	FALSE	FALSE	FALSE	FALSE	FALSE	TRUE	TRUE	FALSE	TRUE	TRUE	FALSE
Parabacteroides	-0.161524	-0.0651063	0.0596885	0.473744	-0.199765	0.450545	0.121645	0.647476	0.870955	0.936423	0.676158	0.775189	1.06764	0.670096	-0.249467	-0.0747528	0.063741	0.700642	-0.257699	0.422001	0.181534	0.803096	0.94044	0.949201	0.483835	0.79674	0.673196	0.856018	0.997941	1	1	1	1	1	0.997739	FALSE	FALSE	FALSE	FALSE	FALSE	FALSE	FALSE	TRUE	TRUE	TRUE	TRUE	TRUE	TRUE	TRUE
Bacteroides	0.0856818	0.0114222	-0.0113826	-0.0713287	0.14318	0.043018	-0.113493	0.530329	0.810379	0.832083	0.565881	0.629415	0.889206	0.551011	0.161563	0.0140948	-0.0136796	-0.126049	0.227481	0.048378	-0.205972	0.871706	0.988759	0.98909	0.899737	0.82013	0.961432	0.836885	0.997941	1	1	1	1	1	0.997739	FALSE	FALSE	FALSE	FALSE	FALSE	FALSE	FALSE	TRUE	TRUE	TRUE	TRUE	TRUE	TRUE	FALSE
Dielma	-0.266502	0.523852	0.403868	0.145915	0.185754	0.834116	0.21945	1.07679	1.4327	1.53322	1.1172	1.24486	1.79192	1.11126	-0.247496	0.36564	0.263411	0.130608	0.149217	0.465487	0.197478	0.804874	0.715167	0.792608	0.896267	0.88159	0.642281	0.84373	0.997941	1	1	1	1	1	0.997739	FALSE	FALSE	FALSE	FALSE	FALSE	FALSE	FALSE	TRUE	TRUE	TRUE	TRUE	TRUE	TRUE	TRUE
Holdemanella	1.13897	0	1.11399	-1.29258	-0.171063	-1.35011	-1.25932	1.10752	1.45654	1.57556	1.14931	1.28596	1.87487	1.14309	1.02839	0	0.707039	-1.12466	-0.133024	-0.720108	-1.10168	0.305961	1	0.480998	0.263117	0.894411	0.472945	0.272943	0.997941	1	1	1	1	1	0.997739	FALSE	FALSE	FALSE	FALSE	FALSE	FALSE	FALSE	TRUE	TRUE	TRUE	TRUE	TRUE	TRUE	TRUE
Faecalitalea	-0.278617	0.915708	0.985188	-0.0323663	-0.5165	-0.419952	0.285774	1.14182	1.5039	1.62353	1.18392	1.31691	1.89113	1.17778	-0.244012	0.608888	0.606821	-0.0273383	-0.392206	-0.222065	0.242637	0.807847	0.544324	0.545688	0.978258	0.695949	0.824829	0.808908	0.997941	1	1	1	1	1	0.997739	FALSE	FALSE	FALSE	FALSE	FALSE	FALSE	FALSE	TRUE	TRUE	TRUE	TRUE	TRUE	TRUE	TRUE
Merdibacter	0.0892409	-1.16109	-1.26314	-0.0699859	-0.655801	-1.16378	-0.0075378	1.14744	1.50758	1.62848	1.1899	1.32399	1.9028	1.18345	0.077774	-0.770167	-0.775652	-0.0588166	-0.495321	-0.611616	-0.00636933	0.938227	0.443756	0.440531	0.953263	0.621903	0.542745	0.994936	0.997941	1	1	1	1	1	0.997739	FALSE	FALSE	FALSE	FALSE	FALSE	FALSE	FALSE	TRUE	TRUE	TRUE	TRUE	TRUE	TRUE	FALSE
Incertae_Sedis_16	-0.943526	-0.273135	0.565916	1.28033	0.492271	0.859	0.930943	1.12781	1.48407	1.60557	1.17018	1.30295	1.88125	1.16347	-0.836601	-0.184045	0.352471	1.09413	0.377813	0.456612	0.800143	0.405057	0.854397	0.725318	0.27685	0.706469	0.649063	0.425758	0.997941	1	1	1	1	1	0.997739	FALSE	FALSE	FALSE	FALSE	FALSE	FALSE	FALSE	TRUE	TRUE	TRUE	TRUE	TRUE	TRUE	TRUE
[Clostridium]_innocuum_group	-0.0105318	0.289159	-0.161463	-0.040455	-0.0613378	-0.0150955	-0.548921	1.05553	1.39494	1.50072	1.09596	1.21906	1.75064	1.08873	-0.00997769	0.207291	-0.10759	-0.0369127	-0.0503158	-0.00862281	-0.504184	0.99205	0.836022	0.914443	0.970596	0.959928	0.99313	0.614762	0.997941	1	1	1	1	1	0.997739	FALSE	FALSE	FALSE	FALSE	FALSE	FALSE	FALSE	TRUE	TRUE	TRUE	TRUE	TRUE	TRUE	FALSE
Holdemania	0.513551	-0.190184	-0.451234	-0.55818	-0.523249	-0.274599	-0.536793	0.876334	1.15656	1.25401	0.910684	1.01841	1.46587	0.905461	0.586023	-0.164438	-0.359832	-0.612924	-0.513791	-0.187328	-0.592839	0.558243	0.869482	0.719193	0.54033	0.607727	0.851514	0.553677	0.997941	1	1	1	1	1	0.997739	FALSE	FALSE	FALSE	FALSE	FALSE	FALSE	FALSE	FALSE	TRUE	FALSE	FALSE	TRUE	TRUE	FALSE
Incertae_Sedis_18	0.101874	0	-1.86924	-0.387255	0.864558	2.37277	-0.0527311	1.10714	1.45672	1.57564	1.1487	1.28031	1.84071	1.14391	0.0920158	0	-1.18634	-0.337126	0.675271	1.28905	-0.046097	0.92685	1	0.238	0.736653	0.500895	0.200036	0.963315	0.997941	1	1	1	1	1	0.997739	FALSE	FALSE	FALSE	FALSE	FALSE	FALSE	FALSE	FALSE	TRUE	TRUE	TRUE	TRUE	TRUE	FALSE
Turicibacter	0.477256	0.0463189	-0.131508	-0.385521	-0.406655	-1.45801	-0.691695	1.04582	1.37722	1.48918	1.08585	1.21175	1.72987	1.07912	0.456345	0.0336321	-0.0883091	-0.355041	-0.335592	-0.842846	-0.640982	0.648674	0.973207	0.929726	0.722961	0.737557	0.400397	0.522323	0.997941	1	1	1	1	1	0.997739	FALSE	FALSE	FALSE	FALSE	FALSE	FALSE	FALSE	TRUE	TRUE	TRUE	TRUE	TRUE	TRUE	TRUE
Granulicatella	0.15562	-0.470974	0.209882	-0.216867	-0.243791	1.51038	-0.606481	1.13363	1.4895	1.61144	1.17564	1.31021	1.8795	1.16908	0.137276	-0.316195	0.130244	-0.184467	-0.186069	0.803606	-0.518768	0.89113	0.752612	0.896674	0.854076	0.852824	0.423815	0.60524	0.997941	1	1	1	1	1	0.997739	FALSE	FALSE	FALSE	FALSE	FALSE	FALSE	FALSE	TRUE	TRUE	TRUE	TRUE	TRUE	TRUE	FALSE
Streptococcus	0.812851	-0.64764	-0.498669	-0.740603	-0.431477	-0.977023	-1.17856	0.709074	0.958775	1.08729	0.743062	0.840452	1.20586	0.733642	1.14636	-0.675488	-0.458636	-0.996689	-0.513387	-0.810232	-1.60645	0.252198	0.49968	0.646696	0.319399	0.607908	0.418194	0.108808	0.997941	1	1	1	1	1	0.997739	FALSE	FALSE	FALSE	FALSE	FALSE	FALSE	FALSE	TRUE	TRUE	TRUE	TRUE	TRUE	TRUE	TRUE
Fenollaria	-0.682141	0	0	0.694381	0.575047	0	0.808468	1.16019	1.52445	1.64821	1.20326	1.34035	1.92707	1.19683	-0.587957	0	0	0.577085	0.429026	0	0.675508	0.558925	1	1	0.566195	0.66955	1	0.502133	0.997941	1	1	1	1	1	0.997739	FALSE	FALSE	FALSE	FALSE	FALSE	FALSE	FALSE	TRUE	TRUE	TRUE	TRUE	TRUE	TRUE	TRUE
Family_XIII_AD3011_group	-0.548879	0.872469	-0.471332	0.454197	1.1999	0.828252	0.613307	0.949379	1.25221	1.35588	0.986112	1.10285	1.59491	0.981329	-0.578145	0.696745	-0.347621	0.460594	1.088	0.519311	0.624976	0.563643	0.486555	0.728393	0.645457	0.277553	0.603965	0.532509	0.997941	1	1	1	1	1	0.997739	FALSE	FALSE	FALSE	FALSE	FALSE	FALSE	FALSE	FALSE	TRUE	TRUE	TRUE	TRUE	TRUE	FALSE
Family_XIII_UCG-001	0.340868	0.528081	-0.838979	-0.565087	-0.0682492	-0.710376	-0.180367	0.998034	1.31771	1.4242	1.03632	1.15659	1.66376	1.03071	0.34154	0.400758	-0.589088	-0.545283	-0.0590088	-0.42697	-0.174994	0.733016	0.688979	0.556393	0.586099	0.952997	0.669809	0.861242	0.997941	1	1	1	1	1	0.997739	FALSE	FALSE	FALSE	FALSE	FALSE	FALSE	FALSE	TRUE	TRUE	TRUE	TRUE	TRUE	TRUE	TRUE
Intestinibacter	-0.20279	0.0572883	0.79184	0.140033	-0.305036	0.438661	0.155932	1.04114	1.37556	1.48306	1.08105	1.20574	1.7508	1.07466	-0.194778	0.0416471	0.533921	0.129534	-0.252988	0.250548	0.145099	0.845783	0.966825	0.594044	0.897077	0.800562	0.802444	0.884792	0.997941	1	1	1	1	1	0.997739	FALSE	FALSE	FALSE	FALSE	FALSE	FALSE	FALSE	FALSE	TRUE	TRUE	TRUE	TRUE	TRUE	TRUE
Romboutsia	-0.507382	1.03367	1.08978	0.679595	0.400009	0.343338	0.289269	0.923074	1.23164	1.3475	0.960228	1.07101	1.55559	0.954024	-0.549666	0.839266	0.808739	0.707744	0.373489	0.220713	0.30321	0.582948	0.401973	0.419291	0.479641	0.709043	0.825463	0.761935	0.997941	1	1	1	1	1	0.997739	FALSE	FALSE	FALSE	FALSE	FALSE	FALSE	FALSE	TRUE	TRUE	TRUE	TRUE	TRUE	TRUE	TRUE
NA_5	-0.267691	0	0	0	0.656197	0.161097	0.33969	1.12802	1.48362	1.6045	1.16988	1.30302	1.87518	1.16416	-0.23731	0	0	0	0.503599	0.0859105	0.291791	0.81295	1	1	1	0.61576	0.931726	0.771111	0.997941	1	1	1	1	1	0.997739	FALSE	FALSE	FALSE	FALSE	FALSE	FALSE	FALSE	TRUE	TRUE	TRUE	TRUE	TRUE	TRUE	TRUE
Incertae_Sedis_20	0.273763	0	0	0	0	-0.371731	-0.268332	1.13251	1.4894	1.61071	1.17444	1.30802	1.88258	1.16852	0.241732	0	0	0	0	-0.197458	-0.229634	0.809557	1	1	1	1	0.84393	0.818915	0.997941	1	1	1	1	1	0.997739	FALSE	FALSE	FALSE	FALSE	FALSE	FALSE	FALSE	TRUE	TRUE	TRUE	TRUE	TRUE	TRUE	TRUE
Incertae_Sedis_22	-0.0373733	-0.967245	-1.02046	-0.498394	-0.253162	0.347545	0.498415	0.903922	1.20016	1.2925	0.940868	1.05004	1.52414	0.938462	-0.0413457	-0.805927	-0.789526	-0.529717	-0.241097	0.228026	0.531097	0.967046	0.420885	0.430391	0.596677	0.809635	0.819772	0.595721	0.997941	1	1	1	1	1	0.997739	FALSE	FALSE	FALSE	FALSE	FALSE	FALSE	FALSE	FALSE	TRUE	TRUE	TRUE	TRUE	TRUE	FALSE
Colidextribacter	0.83818	0.121221	-0.248411	-0.558656	-1.49041	-1.02595	-1.12517	0.635912	0.886326	0.99004	0.665904	0.755753	1.10208	0.660012	1.31808	0.136768	-0.25091	-0.838944	-1.97209	-0.930923	-1.70477	0.188054	0.891267	0.801982	0.401883	0.0491253	0.352322	0.0888302	0.997941	1	1	1	1	1	0.997739	FALSE	FALSE	FALSE	FALSE	FALSE	FALSE	FALSE	TRUE	TRUE	TRUE	TRUE	FALSE	TRUE	FALSE
Monoglobus	0.220684	0.679907	-0.0679038	-0.285515	-0.311964	-0.738819	-0.158042	0.761823	1.02171	1.14462	0.794851	0.893615	1.2997	0.789553	0.28968	0.665459	-0.0593242	-0.359206	-0.349103	-0.568452	-0.200167	0.7722	0.50611	0.952721	0.719616	0.727181	0.570022	0.841444	0.997941	1	1	1	1	1	0.997739	FALSE	FALSE	FALSE	FALSE	FALSE	FALSE	FALSE	TRUE	TRUE	TRUE	TRUE	TRUE	TRUE	TRUE
UCG-002	-1.00452	0.297911	0.0991982	0.961616	0.418388	1.387	1.40307	0.796358	1.06561	1.14793	0.831215	0.936386	1.37125	0.82607	-1.26139	0.279568	0.0864146	1.15688	0.446811	1.01149	1.69848	0.207883	0.77995	0.931179	0.247992	0.655246	0.312377	0.0901714	0.997941	1	1	1	1	1	0.997739	FALSE	FALSE	FALSE	FALSE	FALSE	FALSE	FALSE	FALSE	TRUE	TRUE	FALSE	TRUE	TRUE	FALSE
Oscillospira	0.106426	1.45951	-0.412337	0.14658	0.289017	-0.565246	-0.489685	0.932391	1.24194	1.33254	0.968283	1.08144	1.53806	0.962719	0.114143	1.17519	-0.309436	0.151382	0.267252	-0.367506	-0.508648	0.909201	0.240852	0.757205	0.879777	0.789458	0.713501	0.611373	0.997941	1	1	1	1	1	0.997739	FALSE	FALSE	FALSE	FALSE	FALSE	FALSE	FALSE	TRUE	TRUE	TRUE	TRUE	TRUE	TRUE	TRUE
Oscillibacter	-0.489508	0.881966	0.762761	0.782125	0.596846	0.626253	0.323817	0.66857	0.918909	1.01437	0.697256	0.787708	1.09828	0.692826	-0.732171	0.959797	0.751953	1.12172	0.7577	0.570213	0.467385	0.464393	0.337603	0.452419	0.262498	0.448973	0.568779	0.64042	0.997941	1	1	1	1	1	0.997739	FALSE	FALSE	FALSE	FALSE	FALSE	FALSE	FALSE	TRUE	TRUE	TRUE	TRUE	TRUE	TRUE	TRUE
UCG-005	-1.20459	0.292248	-0.138656	0.92548	0.329447	1.25233	1.78237	0.837965	1.09552	1.20741	0.874417	0.988653	1.48448	0.868358	-1.43752	0.266768	-0.114837	1.0584	0.333228	0.843612	2.05258	0.151359	0.789787	0.908632	0.29052	0.739139	0.399396	0.0407701	0.997941	1	1	1	1	1	0.997739	FALSE	FALSE	FALSE	FALSE	FALSE	FALSE	FALSE	FALSE	TRUE	TRUE	FALSE	TRUE	TRUE	FALSE
NK4A214_group	0.0681694	-1.46769	-1.74241	-0.395726	-0.331058	-0.00233207	0.36486	0.878632	1.16869	1.26846	0.914543	1.0197	1.45246	0.908517	0.0775859	-1.25585	-1.37364	-0.432704	-0.324663	-0.00160559	0.4016	0.938202	0.210016	0.170439	0.665499	0.745632	0.99872	0.688226	0.997941	1	1	1	1	1	0.997739	FALSE	FALSE	FALSE	FALSE	FALSE	FALSE	FALSE	TRUE	TRUE	FALSE	TRUE	TRUE	TRUE	TRUE
NA_7	0.603189	-1.53541	0.411048	-0.529113	-0.517597	-0.779253	-0.703346	0.963084	1.26782	1.37827	1.00007	1.1132	1.64324	0.995064	0.626309	-1.21106	0.298234	-0.529076	-0.464964	-0.474217	-0.706835	0.531635	0.226921	0.765751	0.597182	0.642328	0.635724	0.480272	0.997941	1	1	1	1	1	0.997739	FALSE	FALSE	FALSE	FALSE	FALSE	FALSE	FALSE	TRUE	TRUE	TRUE	TRUE	TRUE	TRUE	TRUE
Klebsiella	-0.811705	0.104709	0.340143	0.804927	0.488321	0	0.995431	1.15643	1.52792	1.64661	1.1998	1.34076	1.92022	1.1933	-0.701906	0.0685302	0.206571	0.670885	0.364212	0	0.834186	0.485498	0.945595	0.837056	0.504912	0.717002	1	0.407541	0.997941	1	1	1	1	1	0.997739	FALSE	FALSE	FALSE	FALSE	FALSE	FALSE	FALSE	FALSE	TRUE	TRUE	TRUE	TRUE	TRUE	TRUE
Escherichia-Shigella	-0.339757	0.918483	1.1424	0.619549	0.281578	-0.111776	0.0185671	0.829665	1.18245	1.22168	0.869043	0.982616	1.49365	0.860259	-0.409511	0.776762	0.935108	0.712909	0.28656	-0.074834	0.0215832	0.682387	0.437765	0.350305	0.476324	0.7746	0.940385	0.982791	0.997941	1	1	1	1	1	0.997739	FALSE	FALSE	FALSE	FALSE	FALSE	FALSE	FALSE	FALSE	TRUE	TRUE	FALSE	TRUE	TRUE	TRUE
UCG-003	0.445707	-0.856249	-0.138512	-0.560823	-0.820696	0.144083	-0.292906	0.849886	1.12532	1.21966	0.88464	0.990547	1.42957	0.879465	0.524431	-0.760897	-0.113566	-0.633957	-0.828528	0.100788	-0.33305	0.600299	0.447213	0.909645	0.526508	0.407916	0.919775	0.739289	0.997941	1	1	1	1	1	0.997739	FALSE	FALSE	FALSE	FALSE	FALSE	FALSE	FALSE	TRUE	FALSE	TRUE	TRUE	TRUE	TRUE	TRUE
Intestinimonas	0.24285	1.19583	-0.04287	-0.315883	-0.4457	0.130314	-0.318469	0.981065	1.30234	1.39622	1.0184	1.13768	1.62826	1.01332	0.247537	0.918212	-0.0307043	-0.310176	-0.391761	0.0800327	-0.314283	0.804698	0.3594	0.97553	0.756688	0.695571	0.936276	0.75357	0.997941	1	1	1	1	1	0.997739	FALSE	FALSE	FALSE	FALSE	FALSE	FALSE	FALSE	TRUE	TRUE	TRUE	TRUE	TRUE	TRUE	TRUE
Incertae_Sedis_24	-0.0950113	0.453321	-0.164788	0.116103	0.16759	-0.0225909	0.109265	0.708503	0.956817	1.04247	0.737802	0.826001	1.17498	0.733396	-0.134101	0.47378	-0.158074	0.157363	0.202893	-0.0192266	0.148986	0.893378	0.635872	0.874465	0.875025	0.839304	0.984668	0.881627	0.997941	1	1	1	1	1	0.997739	FALSE	FALSE	FALSE	FALSE	FALSE	FALSE	FALSE	TRUE	TRUE	TRUE	TRUE	TRUE	TRUE	TRUE
Flavonifractor	0.565305	0.683018	0.0163472	-0.440687	-0.271812	-0.119874	-1.0267	0.702571	0.955979	1.08255	0.733868	0.827358	1.20816	0.728289	0.804622	0.71447	0.0151006	-0.600499	-0.32853	-0.0992203	-1.40974	0.421428	0.475277	0.987958	0.548451	0.742652	0.921004	0.159251	0.997941	1	1	1	1	1	0.997739	FALSE	FALSE	FALSE	FALSE	FALSE	FALSE	FALSE	TRUE	TRUE	TRUE	TRUE	TRUE	TRUE	FALSE
Ruthenibacterium	0.169048	0.89971	0.0187185	-0.039888	-0.550967	-0.223412	-0.373882	0.792101	1.07899	1.15329	0.825833	0.926379	1.32695	0.82009	0.213418	0.833846	0.0162306	-0.0483004	-0.594754	-0.168366	-0.455904	0.831106	0.404848	0.987058	0.9615	0.552332	0.866378	0.648698	0.997941	1	1	1	1	1	0.997739	FALSE	FALSE	FALSE	FALSE	FALSE	FALSE	FALSE	TRUE	TRUE	TRUE	TRUE	TRUE	TRUE	TRUE
Agathobaculum	0.0847894	0.672408	-0.332888	-0.117137	-0.0559426	-0.094197	-0.0516624	0.668552	0.904227	0.987147	0.698552	0.793947	1.16364	0.692215	0.126825	0.743627	-0.337222	-0.167685	-0.0704614	-0.0809505	-0.0746335	0.899129	0.457447	0.736089	0.866898	0.943854	0.935513	0.940536	0.997941	1	1	1	1	1	0.997739	FALSE	FALSE	FALSE	FALSE	FALSE	FALSE	FALSE	TRUE	TRUE	TRUE	TRUE	TRUE	TRUE	TRUE
[Clostridium]_methylpentosum_group	-0.39945	0.600228	-0.456292	0.379893	0.5877	0.521391	0.154851	1.1139	1.46887	1.58484	1.15543	1.28809	1.85196	1.14908	-0.358605	0.408634	-0.28791	0.328789	0.456257	0.281535	0.134761	0.720617	0.683649	0.773988	0.742976	0.649157	0.77886	0.893062	0.997941	1	1	1	1	1	0.997739	FALSE	FALSE	FALSE	FALSE	FALSE	FALSE	FALSE	TRUE	TRUE	TRUE	TRUE	TRUE	TRUE	TRUE
Phocea	0.404233	-0.260789	0.252162	-0.532001	-0.19892	0.640302	-0.669934	1.08212	1.424	1.55052	1.12265	1.2517	1.79858	1.11648	0.373557	-0.183138	0.16263	-0.47388	-0.158921	0.356004	-0.600042	0.709303	0.854957	0.871046	0.636329	0.873962	0.722378	0.549456	0.997941	1	1	1	1	1	0.997739	FALSE	FALSE	FALSE	FALSE	FALSE	FALSE	FALSE	TRUE	TRUE	TRUE	TRUE	TRUE	TRUE	TRUE
Candidatus_Soleaferrea	0.183464	-0.72356	-0.000240567	-0.172547	-0.17711	0.223762	-0.233781	1.08105	1.42281	1.53908	1.12161	1.24988	1.79898	1.11539	0.16971	-0.508544	-0.000156306	-0.153839	-0.141701	0.124383	-0.209596	0.865483	0.611872	0.999876	0.877958	0.88752	0.901191	0.834288	0.997941	1	1	1	1	1	0.997739	FALSE	FALSE	FALSE	FALSE	FALSE	FALSE	FALSE	TRUE	TRUE	TRUE	TRUE	TRUE	TRUE	TRUE
Anaerotruncus	-0.0551276	1.09998	-1.34999	0.19462	0.0143657	-0.0574287	-0.0878008	1.07562	1.41509	1.53072	1.11622	1.24455	1.7939	1.10997	-0.051252	0.777326	-0.881927	0.174356	0.0115429	-0.0320133	-0.0791023	0.959194	0.438215	0.379256	0.861825	0.990806	0.974505	0.937059	0.997941	1	1	1	1	1	0.997739	FALSE	FALSE	FALSE	FALSE	FALSE	FALSE	FALSE	TRUE	TRUE	TRUE	TRUE	TRUE	TRUE	TRUE
Hydrogenoanaerobacterium	0.211899	0	0	0	0	1.26383	-0.230582	1.14497	1.50545	1.62794	1.18732	1.32224	1.90315	1.18147	0.185069	0	0	0	0	0.664071	-0.195166	0.853688	1	1	1	1	0.508737	0.845805	0.997941	1	1	1	1	1	0.997739	FALSE	FALSE	FALSE	FALSE	FALSE	FALSE	FALSE	TRUE	TRUE	TRUE	TRUE	TRUE	TRUE	TRUE
Paludicola	0.752319	0	-1.37632	-0.494821	-0.655652	0.253697	-0.939709	1.07229	1.41156	1.5271	1.11293	1.23972	1.79582	1.10669	0.701598	0	-0.901268	-0.444612	-0.52887	0.141271	-0.849114	0.484017	1	0.368891	0.657241	0.597677	0.887845	0.397171	0.997941	1	1	1	1	1	0.997739	FALSE	FALSE	FALSE	FALSE	FALSE	FALSE	FALSE	TRUE	TRUE	TRUE	TRUE	TRUE	TRUE	TRUE
CAG-352	-0.806562	0.159415	1.00484	0.780574	0.0146964	0	0.952916	1.04537	1.37634	1.48663	1.08475	1.21066	1.733	1.08019	-0.771553	0.115826	0.67592	0.71959	0.0121391	0	0.882172	0.441374	0.907918	0.499945	0.472696	0.990328	1	0.378841	0.997941	1	1	1	1	1	0.997739	FALSE	FALSE	FALSE	FALSE	FALSE	FALSE	FALSE	TRUE	TRUE	TRUE	TRUE	TRUE	TRUE	FALSE
Peptococcus	-0.474012	0	2.02598	0.683316	0.773674	-0.787784	0.471136	1.13161	1.48824	1.60947	1.17367	1.30702	1.88111	1.16761	-0.418881	0	1.25879	0.582203	0.591939	-0.418788	0.403503	0.676359	1	0.211553	0.561971	0.555463	0.676427	0.687592	0.997941	1	1	1	1	1	0.997739	FALSE	FALSE	FALSE	FALSE	FALSE	FALSE	FALSE	TRUE	TRUE	TRUE	TRUE	TRUE	TRUE	TRUE
Incertae_Sedis_26	0.820481	0	0	0	-0.61912	-0.79257	-1.06613	1.12622	1.4813	1.60202	1.16827	1.30096	1.87339	1.16202	0.728525	0	0	0	-0.475894	-0.423068	-0.917479	0.468123	1	1	1	0.635266	0.673222	0.361265	0.997941	1	1	1	1	1	0.997739	FALSE	FALSE	FALSE	FALSE	FALSE	FALSE	FALSE	TRUE	TRUE	TRUE	TRUE	TRUE	TRUE	TRUE
Incertae_Sedis_27	-0.643824	-1.89669	0.301108	0.774832	0.989975	1.72818	0.721436	0.813963	1.09938	1.17773	0.851828	0.955691	1.37559	0.844674	-0.790975	-1.72524	0.255668	0.909611	1.03587	1.25632	0.8541	0.42943	0.0852602	0.798339	0.363578	0.30089	0.209738	0.393563	0.997941	1	1	1	1	1	0.997739	FALSE	FALSE	FALSE	FALSE	FALSE	FALSE	FALSE	FALSE	TRUE	TRUE	FALSE	TRUE	TRUE	FALSE
Incertae_Sedis_28	-0.022288	0.11368	-0.927853	-0.0904034	-0.632403	-0.698573	0.338764	0.643339	0.927915	0.962165	0.673751	0.759377	1.13102	0.669827	-0.0346443	0.122512	-0.964339	-0.134179	-0.832793	-0.617647	0.505749	0.972377	0.902542	0.335336	0.893314	0.405354	0.537086	0.613253	0.997941	1	1	1	1	1	0.997739	FALSE	FALSE	FALSE	FALSE	FALSE	FALSE	FALSE	FALSE	TRUE	FALSE	TRUE	FALSE	TRUE	FALSE
Ruminococcus	0.0946609	-0.393266	-2.95175	-0.344336	-0.19094	-1.02946	0.195758	0.854529	1.1424	1.22288	0.889519	1.00017	1.4465	0.886376	0.110776	-0.344247	-2.41378	-0.387103	-0.190908	-0.711691	0.220853	0.911856	0.730862	0.0162879	0.698909	0.848706	0.477118	0.825333	0.997941	1	0.808966	1	1	1	0.997739	FALSE	FALSE	FALSE	FALSE	FALSE	FALSE	FALSE	TRUE	TRUE	TRUE	TRUE	TRUE	TRUE	FALSE
Incertae_Sedis_29	-1.09328	0	0	0.115855	0	0	1.28075	1.15571	1.5192	1.64268	1.19838	1.33445	1.9207	1.19231	-0.945981	0	0	0.0966768	0	0	1.07418	0.34789	1	1	0.9233	1	1	0.286974	0.997941	1	1	1	1	1	0.997739	FALSE	FALSE	FALSE	FALSE	FALSE	FALSE	FALSE	TRUE	TRUE	TRUE	TRUE	TRUE	TRUE	TRUE
Incertae_Sedis_30	0.421702	0.246163	-0.366039	-0.367801	-0.611947	-0.0244995	-0.523945	0.740283	0.98146	1.08166	0.771003	0.865334	1.26679	0.766944	0.569649	0.250813	-0.338405	-0.477042	-0.707179	-0.0193398	-0.683159	0.569197	0.802072	0.735214	0.633561	0.479817	0.984578	0.494854	0.997941	1	1	1	1	1	0.997739	FALSE	FALSE	FALSE	FALSE	FALSE	FALSE	FALSE	TRUE	TRUE	TRUE	TRUE	TRUE	TRUE	TRUE
Lachnospiraceae_UCG-010	-0.264023	-0.555327	-0.47917	0.260291	-0.0588193	-0.3425	0.43934	0.825646	1.08933	1.18426	0.859896	0.962767	1.36487	0.854632	-0.319777	-0.509788	-0.404616	0.302701	-0.061094	-0.25094	0.514069	0.74931	0.610491	0.685983	0.762281	0.951316	0.801994	0.607497	0.997941	1	1	1	1	1	0.997739	FALSE	FALSE	FALSE	FALSE	FALSE	FALSE	FALSE	TRUE	TRUE	TRUE	TRUE	TRUE	TRUE	TRUE
Tyzzerella	1.15759	-1.96269	-3.61275	-0.621029	-1.55029	-1.31748	-1.35618	1.02846	1.36313	1.46187	1.06787	1.18983	1.71448	1.06223	1.12556	-1.43984	-2.47132	-0.581558	-1.30295	-0.768445	-1.27672	0.261689	0.151459	0.0142892	0.561513	0.194076	0.44312	0.203166	0.997941	1	0.808966	1	1	1	0.997739	FALSE	FALSE	FALSE	FALSE	FALSE	FALSE	FALSE	TRUE	TRUE	TRUE	TRUE	TRUE	TRUE	TRUE
Butyricimonas	0.486485	-0.449614	-0.771612	-0.30949	-0.0457755	0.356072	-0.532893	0.941369	1.24186	1.34149	0.978027	1.09121	1.56747	0.972737	0.516784	-0.36205	-0.575189	-0.316443	-0.0419493	0.227164	-0.547828	0.605708	0.717583	0.565617	0.751898	0.966568	0.820459	0.584239	0.997941	1	1	1	1	1	0.997739	FALSE	FALSE	FALSE	FALSE	FALSE	FALSE	FALSE	TRUE	TRUE	TRUE	TRUE	TRUE	TRUE	TRUE
Odoribacter	-0.480688	-0.119451	0.0851284	0.610712	0.487263	1.03335	0.538654	0.763993	1.01773	1.12444	0.796523	0.89523	1.29717	0.791348	-0.629179	-0.11737	0.0757075	0.766721	0.544288	0.796618	0.680679	0.529569	0.906622	0.939687	0.443672	0.586528	0.426117	0.496444	0.997941	1	1	1	1	1	0.997739	FALSE	FALSE	FALSE	FALSE	FALSE	FALSE	FALSE	FALSE	TRUE	TRUE	FALSE	TRUE	FALSE	FALSE
Incertae_Sedis_31	0.665495	0	0	0	0	0	-0.709923	1.15291	1.51567	1.63892	1.19558	1.33129	1.91625	1.18943	0.577231	0	0	0	0	0	-0.59686	0.565777	1	1	1	1	1	0.552674	0.997941	1	1	1	1	1	0.997739	FALSE	FALSE	FALSE	FALSE	FALSE	FALSE	FALSE	TRUE	TRUE	TRUE	TRUE	TRUE	TRUE	TRUE
Incertae_Sedis_32	-0.947879	-0.454205	0	1.41089	2.16634	1.52231	0.788904	1.10057	1.44785	1.56602	1.14202	1.27137	1.82903	1.1357	-0.861266	-0.31371	0	1.23543	1.70394	0.832304	0.694644	0.39081	0.754286	1	0.219083	0.0909796	0.406891	0.488621	0.997941	1	1	1	1	1	0.997739	FALSE	FALSE	FALSE	FALSE	FALSE	FALSE	FALSE	FALSE	TRUE	TRUE	FALSE	TRUE	TRUE	TRUE
Segatella	0.175638	-0.00195581	1.2703	-0.431432	0.0577431	-1.77344	0.0745363	1.08858	1.45447	1.54819	1.13225	1.26165	1.80626	1.12748	0.161345	-0.00134469	0.820506	-0.381041	0.0457678	-0.981832	0.066109	0.872054	0.998929	0.413322	0.703751	0.963561	0.327876	0.947385	0.997941	1	1	1	1	1	0.997739	FALSE	FALSE	FALSE	FALSE	FALSE	FALSE	FALSE	FALSE	TRUE	TRUE	TRUE	TRUE	TRUE	FALSE
Paraprevotella	-1.05182	-1.68105	0.882307	0.752435	1.24608	1.76529	1.28188	1.1334	1.49055	1.61403	1.17552	1.30926	1.88406	1.16974	-0.928022	-1.12781	0.54665	0.640087	0.951742	0.936961	1.09587	0.35612	0.26269	0.586104	0.523901	0.344025	0.35153	0.276345	0.997941	1	1	1	1	1	0.997739	FALSE	FALSE	FALSE	FALSE	FALSE	FALSE	FALSE	FALSE	TRUE	TRUE	TRUE	TRUE	TRUE	FALSE
Incertae_Sedis_33	0.0448402	0.000198911	0.8076	0.327343	-0.0550385	0.35227	-0.250539	0.978468	1.2902	1.39503	1.01652	1.13232	1.65161	1.01038	0.0458269	0.000154171	0.578911	0.322024	-0.0486069	0.213289	-0.247965	0.963485	0.999877	0.563177	0.747707	0.961272	0.831277	0.804368	0.997941	1	1	1	1	1	0.997739	FALSE	FALSE	FALSE	FALSE	FALSE	FALSE	FALSE	TRUE	TRUE	TRUE	TRUE	TRUE	TRUE	TRUE
Clostridium	0.401153	-0.18708	-0.471508	-0.352901	-1.54418	-0.485875	-0.456231	0.96561	1.27472	1.42751	1.00502	1.12003	1.58573	0.998027	0.41544	-0.146762	-0.3303	-0.351137	-1.3787	-0.306405	-0.457132	0.678145	0.883428	0.741426	0.725755	0.169113	0.759529	0.647938	0.997941	1	1	1	1	1	0.997739	FALSE	FALSE	FALSE	FALSE	FALSE	FALSE	FALSE	TRUE	TRUE	TRUE	TRUE	TRUE	TRUE	TRUE
Dialister	-0.153828	-1.01591	-0.174648	0.140427	-0.033729	0.368941	0.369543	0.924425	1.24529	1.34128	0.961583	1.07582	1.53402	0.954522	-0.166404	-0.815802	-0.13021	0.146037	-0.0313518	0.240506	0.38715	0.867948	0.415244	0.896485	0.883988	0.975009	0.810098	0.698913	0.997941	1	1	1	1	1	0.997739	FALSE	FALSE	FALSE	FALSE	FALSE	FALSE	FALSE	TRUE	TRUE	TRUE	TRUE	TRUE	TRUE	TRUE
Veillonella	0.222378	-0.199612	0.879387	-0.20897	-0.171523	-0.135386	-0.586846	0.947654	1.25729	1.40486	0.986822	1.10266	1.6268	0.978772	0.234661	-0.158763	0.625962	-0.211761	-0.155554	-0.0832224	-0.599574	0.814641	0.873968	0.531843	0.832445	0.876495	0.933733	0.549268	0.997941	1	1	1	1	1	0.997739	FALSE	FALSE	FALSE	FALSE	FALSE	FALSE	FALSE	TRUE	TRUE	TRUE	TRUE	TRUE	TRUE	FALSE
Massiliomicrobiota	0.281029	1.05504	0	-0.468953	-0.910068	1.09427	-1.02274	1.12959	1.4834	1.60317	1.17196	1.30442	1.87267	1.16493	0.248789	0.711227	0	-0.400144	-0.697679	0.584333	-0.877942	0.804073	0.478724	1	0.689968	0.487118	0.560411	0.382237	0.997941	1	1	1	1	1	0.997739	FALSE	FALSE	FALSE	FALSE	FALSE	FALSE	FALSE	TRUE	TRUE	TRUE	TRUE	TRUE	TRUE	FALSE
Thomasclavelia	0.476266	-0.292518	-0.119602	-0.422724	-0.408458	-1.1975	-0.972328	0.949766	1.27057	1.3758	0.987532	1.10411	1.57337	0.980388	0.501457	-0.230226	-0.0869325	-0.428061	-0.369943	-0.761105	-0.991779	0.616445	0.818085	0.930788	0.668937	0.711705	0.447237	0.322165	0.997941	1	1	1	1	1	0.997739	FALSE	FALSE	FALSE	FALSE	FALSE	FALSE	FALSE	TRUE	TRUE	TRUE	TRUE	TRUE	TRUE	FALSE
Erysipelotrichaceae_UCG-003	0.804627	0.166355	-0.228312	-0.797782	-0.396085	-1.17934	-0.970528	0.738364	0.982339	1.08188	0.770466	0.866399	1.23346	0.764809	1.08974	0.169346	-0.211033	-1.03545	-0.457163	-0.95612	-1.26898	0.276398	0.865599	0.832955	0.301002	0.64777	0.339515	0.205091	0.997941	1	1	1	1	1	0.997739	FALSE	FALSE	FALSE	FALSE	FALSE	FALSE	FALSE	FALSE	TRUE	TRUE	TRUE	TRUE	TRUE	FALSE
Christensenellaceae_R-7_group	-0.782852	0.731173	-0.781492	0.0342294	0.00527957	1.04159	1.53937	0.810253	1.11341	1.18073	0.847036	0.947835	1.40179	0.841903	-0.966182	0.656698	-0.66187	0.0404107	0.00557014	0.743041	1.82845	0.334533	0.51175	0.508433	0.967786	0.995558	0.45789	0.0682217	0.997941	1	1	1	1	1	0.997739	FALSE	FALSE	FALSE	FALSE	FALSE	FALSE	FALSE	FALSE	TRUE	TRUE	TRUE	TRUE	TRUE	FALSE
Gemmiger	0.442579	-0.0508467	-2.65391	-0.550265	0.0776842	0.163881	-0.387383	0.72202	0.964472	1.08358	0.75647	0.858364	1.21198	0.748904	0.612973	-0.0527197	-2.4492	-0.727412	0.0905026	0.135218	-0.517267	0.540194	0.957978	0.0146863	0.46734	0.927927	0.892498	0.605216	0.997941	1	0.808966	1	1	1	0.997739	FALSE	FALSE	FALSE	FALSE	FALSE	FALSE	FALSE	TRUE	TRUE	FALSE	TRUE	TRUE	TRUE	TRUE
NA_9	-0.764124	-0.0392315	1.22571	0.531312	0.831675	0.83896	1.10337	0.781003	1.03443	1.10636	0.816221	0.914584	1.3264	0.808528	-0.978387	-0.0379257	1.10788	0.650942	0.909348	0.632511	1.36466	0.32841	0.969764	0.268508	0.515417	0.363654	0.527375	0.173043	0.997941	1	1	1	1	1	0.997739	FALSE	FALSE	FALSE	FALSE	FALSE	FALSE	FALSE	TRUE	TRUE	TRUE	TRUE	TRUE	TRUE	TRUE
Faecalibacterium	0.599231	-1.67338	-1.14144	-0.619641	-0.507678	-0.766918	-0.51141	0.607395	0.861895	0.982924	0.638378	0.727306	1.02036	0.631095	0.98656	-1.94151	-1.16127	-0.970649	-0.698025	-0.751613	-0.810354	0.324308	0.0527249	0.246055	0.332165	0.485467	0.452617	0.4181	0.997941	1	1	1	1	1	0.997739	FALSE	FALSE	FALSE	FALSE	FALSE	FALSE	FALSE	FALSE	FALSE	TRUE	FALSE	TRUE	FALSE	FALSE
UCG-009	0.639603	-0.602489	0.338328	-0.75781	-0.120097	-0.851984	-0.88876	1.02486	1.34927	1.46578	1.06348	1.18718	1.7044	1.05765	0.624086	-0.44653	0.230818	-0.712574	-0.101161	-0.499873	-0.840316	0.533268	0.655688	0.817688	0.476923	0.919522	0.617703	0.401715	0.997941	1	1	1	1	1	0.997739	FALSE	FALSE	FALSE	FALSE	FALSE	FALSE	FALSE	TRUE	TRUE	TRUE	TRUE	TRUE	TRUE	TRUE
[Eubacterium]_siraeum_group	1.41072	-1.06593	-1.93329	-1.45576	-1.91036	-0.203711	-1.46862	0.963207	1.28962	1.37286	1.0012	1.12072	1.62734	0.997465	1.46461	-0.826544	-1.40822	-1.45402	-1.70457	-0.125181	-1.47235	0.144222	0.409245	0.160247	0.147134	0.0894547	0.900476	0.142121	0.997941	1	1	1	1	1	0.997739	FALSE	FALSE	FALSE	FALSE	FALSE	FALSE	FALSE	TRUE	TRUE	FALSE	TRUE	TRUE	TRUE	TRUE
Negativibacillus	0.678174	-1.0694	1.55511	-0.556377	-0.648851	-0.542452	-0.96412	0.948254	1.26035	1.35445	0.986028	1.09915	1.59589	0.979997	0.715182	-0.848489	1.14815	-0.56426	-0.590318	-0.339905	-0.983799	0.475089	0.396885	0.251878	0.573025	0.55545	0.734181	0.326058	0.997941	1	1	1	1	1	0.997739	FALSE	FALSE	FALSE	FALSE	FALSE	FALSE	FALSE	TRUE	TRUE	TRUE	TRUE	TRUE	TRUE	FALSE
DTU089	0.455088	0.590226	0.192773	-0.177749	-0.406398	-0.597235	-0.956529	0.895777	1.18675	1.27974	0.93115	1.04067	1.51303	0.924963	0.508038	0.497347	0.150635	-0.190891	-0.390515	-0.394727	-1.03413	0.611765	0.619274	0.880355	0.848728	0.696407	0.693298	0.301832	0.997941	1	1	1	1	1	0.997739	FALSE	FALSE	FALSE	FALSE	FALSE	FALSE	FALSE	TRUE	TRUE	TRUE	TRUE	TRUE	TRUE	FALSE
Acutalibacter	0.683227	-0.504168	-1.21612	-0.459055	-0.852089	-0.829831	-0.895094	0.641272	0.896212	0.960885	0.670749	0.74246	1.05636	0.663542	1.06542	-0.562554	-1.26562	-0.684391	-1.14766	-0.785561	-1.34896	0.287155	0.57397	0.20619	0.494019	0.251614	0.432466	0.177909	0.997941	1	1	1	1	1	0.997739	FALSE	FALSE	FALSE	FALSE	FALSE	FALSE	FALSE	TRUE	TRUE	TRUE	TRUE	TRUE	TRUE	FALSE
Incertae_Sedis_34	-1.8345	0.17057	0.041476	1.16151	0.228275	0.961965	2.41346	0.997318	1.31671	1.4237	1.03605	1.15773	1.67601	1.03103	-1.83943	0.129543	0.0291326	1.1211	0.197176	0.573961	2.34083	0.0671695	0.897044	0.976785	0.263441	0.843868	0.566567	0.0201158	0.997941	1	1	1	1	1	0.997739	FALSE	FALSE	FALSE	FALSE	FALSE	FALSE	FALSE	FALSE	TRUE	TRUE	FALSE	TRUE	TRUE	FALSE
Acidaminococcus	0.0529328	0	0	0	-0.342379	0	-0.00354216	1.15203	1.51454	1.6377	1.19514	1.33304	1.9148	1.18869	0.0459474	0	0	0	-0.256841	0	-0.00297989	0.963493	1	1	1	0.798113	1	0.997632	0.997941	1	1	1	1	1	0.997739	FALSE	FALSE	FALSE	FALSE	FALSE	FALSE	FALSE	FALSE	TRUE	TRUE	FALSE	TRUE	TRUE	FALSE
Phascolarctobacterium	0.682391	-1.1576	-1.08725	-0.920525	-0.378352	-1.42322	-0.462821	0.961489	1.30944	1.43589	0.999487	1.11633	1.61347	0.994766	0.709723	-0.884037	-0.757199	-0.920997	-0.338924	-0.882085	-0.465256	0.478486	0.37746	0.449588	0.357871	0.734929	0.378512	0.642122	0.997941	1	1	1	1	1	0.997739	FALSE	FALSE	FALSE	FALSE	FALSE	FALSE	FALSE	TRUE	TRUE	TRUE	TRUE	TRUE	TRUE	TRUE
Megamonas	-3.28148	0	0	3.68023	4.79004	3.22471	0.666723	1.15817	1.52245	1.64619	1.20186	1.34539	2.00794	1.19458	-2.83333	0	0	3.06211	3.56034	1.60598	0.558125	0.00639274	1	1	0.00337384	0.000763937	0.113904	0.578983	0.952518	1	1	0.251351	0.113827	1	0.997739	FALSE	FALSE	FALSE	FALSE	FALSE	FALSE	FALSE	FALSE	TRUE	TRUE	FALSE	TRUE	TRUE	TRUE
Eisenbergiella	-0.00263551	1.44412	-1.35649	0.120212	-0.0960373	-0.157092	-0.163425	1.02006	1.34153	1.45136	1.0596	1.1849	1.70324	1.05339	-0.00258368	1.07647	-0.934634	0.11345	-0.0810512	-0.0922316	-0.155143	0.997941	0.282964	0.351061	0.909783	0.935479	0.926603	0.876859	0.997941	1	1	1	1	1	0.997739	FALSE	FALSE	FALSE	FALSE	FALSE	FALSE	FALSE	TRUE	TRUE	TRUE	TRUE	TRUE	TRUE	TRUE
Fusicatenibacter	-0.108142	-0.173345	0.883139	-0.140742	0.214936	0.0222921	0.318506	0.752072	1.01291	1.08575	0.784269	0.885243	1.32068	0.779649	-0.143792	-0.171135	0.81339	-0.179457	0.242799	0.0168792	0.408525	0.885731	0.864196	0.416434	0.857662	0.808274	0.986541	0.683087	0.997941	1	1	1	1	1	0.997739	FALSE	FALSE	FALSE	FALSE	FALSE	FALSE	FALSE	FALSE	TRUE	TRUE	TRUE	TRUE	TRUE	FALSE
Butyribacter	-0.008906	-1.20126	-0.243115	-0.300905	-0.372283	0.153247	0.274124	1.02499	1.34949	1.46806	1.06421	1.18802	1.71656	1.05872	-0.00868889	-0.890164	-0.165603	-0.282749	-0.313365	0.0892759	0.25892	0.993076	0.374447	0.868637	0.777662	0.75433	0.928952	0.795963	0.997941	1	1	1	1	1	0.997739	FALSE	FALSE	FALSE	FALSE	FALSE	FALSE	FALSE	TRUE	TRUE	TRUE	TRUE	TRUE	TRUE	FALSE
Coprococcus	-0.099193	0.00675094	-0.456536	0.155785	-0.142292	-0.763477	0.292434	0.738294	0.983032	1.06802	0.770297	0.870433	1.3139	0.766957	-0.134354	0.00686747	-0.42746	0.202239	-0.163473	-0.581077	0.381292	0.893182	0.994524	0.669247	0.83982	0.870219	0.561476	0.703165	0.997941	1	1	1	1	1	0.997739	FALSE	FALSE	FALSE	FALSE	FALSE	FALSE	FALSE	FALSE	TRUE	TRUE	TRUE	TRUE	TRUE	FALSE
[Ruminococcus]_gauvreauii_group	0.217752	-0.153369	0.105342	-0.372852	-0.334312	0.166554	-0.236819	0.948846	1.26312	1.35231	0.985673	1.10103	1.57059	0.979538	0.229491	-0.121421	0.0778976	-0.378272	-0.303636	0.106045	-0.241766	0.818652	0.903443	0.937964	0.70551	0.761627	0.915621	0.809136	0.997941	1	1	1	1	1	0.997739	FALSE	FALSE	FALSE	FALSE	FALSE	FALSE	FALSE	TRUE	TRUE	TRUE	TRUE	TRUE	TRUE	FALSE
CAG-56	0.903058	-0.859177	-0.385889	-1.01684	-0.29301	0	-0.832633	1.01226	1.33493	1.44587	1.0512	1.1724	1.68281	1.0458	0.892125	-0.643613	-0.26689	-0.967315	-0.249924	0	-0.796168	0.373338	0.520522	0.789813	0.334489	0.802888	1	0.426825	0.997941	1	1	1	1	1	0.997739	FALSE	FALSE	FALSE	FALSE	FALSE	FALSE	FALSE	TRUE	TRUE	TRUE	TRUE	TRUE	TRUE	FALSE
Marvinbryantia	-0.54456	-0.0810253	-0.189345	0.613528	0.163126	0.231809	0.73495	1.04005	1.37053	1.48251	1.07929	1.20407	1.73691	1.07425	-0.523592	-0.0591196	-0.12772	0.568454	0.135479	0.133461	0.684151	0.601196	0.952921	0.898511	0.570424	0.892382	0.893976	0.494745	0.997941	1	1	1	1	1	0.997739	FALSE	FALSE	FALSE	FALSE	FALSE	FALSE	FALSE	FALSE	TRUE	TRUE	TRUE	TRUE	TRUE	FALSE
Barnesiella	0.0596329	-1.24881	0	0.240893	-1.17853	0.769883	-0.049691	0.948736	1.25222	1.35397	0.985824	1.09968	1.57724	0.980611	0.062855	-0.997279	0	0.244356	-1.0717	0.488119	-0.0506735	0.949927	0.319503	1	0.807136	0.284792	0.625853	0.959622	0.997941	1	1	1	1	1	0.997739	FALSE	FALSE	FALSE	FALSE	FALSE	FALSE	FALSE	FALSE	TRUE	FALSE	TRUE	TRUE	TRUE	FALSE
NA_10	-0.357147	1.07023	1.0987	0.166138	0.769999	0.712802	0.462989	0.85505	1.13713	1.22399	0.893609	1.00482	1.46698	0.88641	-0.417692	0.941166	0.897635	0.185918	0.766306	0.485898	0.522319	0.676422	0.347251	0.36998	0.852614	0.443996	0.627335	0.601769	0.997941	1	1	1	1	1	0.997739	FALSE	FALSE	FALSE	FALSE	FALSE	FALSE	FALSE	FALSE	TRUE	TRUE	FALSE	TRUE	TRUE	FALSE
Parasutterella	-1.03217	0.852712	1.12847	1.00913	1.49517	0.901402	1.16242	1.02792	1.353	1.46491	1.06726	1.18929	1.70488	1.062	-1.00413	0.630236	0.770336	0.945536	1.2572	0.52872	1.09456	0.316535	0.529263	0.442014	0.345532	0.210155	0.597589	0.275032	0.997941	1	1	1	1	1	0.997739	FALSE	FALSE	FALSE	FALSE	FALSE	FALSE	FALSE	FALSE	TRUE	TRUE	TRUE	TRUE	TRUE	FALSE
Incertae_Sedis_36	-0.670203	0.638334	-0.597997	0.467302	0.850546	-0.115796	0.894303	0.956375	1.26827	1.36767	0.993802	1.11101	1.64204	0.989037	-0.700774	0.503313	-0.437237	0.470217	0.765562	-0.0705198	0.904216	0.484043	0.615152	0.662286	0.638577	0.444601	0.943832	0.366681	0.997941	1	1	1	1	1	0.997739	FALSE	FALSE	FALSE	FALSE	FALSE	FALSE	FALSE	FALSE	TRUE	TRUE	TRUE	TRUE	TRUE	FALSE
Blautia	0.62843	-0.222007	0.102906	-0.654239	-0.622261	-0.96049	-0.751269	0.495777	0.688484	0.756877	0.524195	0.594271	0.861343	0.517365	1.26757	-0.322457	0.135961	-1.24808	-1.0471	-1.11511	-1.45211	0.205456	0.747221	0.891899	0.212499	0.295485	0.265262	0.147007	0.997941	1	1	1	1	1	0.997739	FALSE	FALSE	FALSE	FALSE	FALSE	FALSE	FALSE	FALSE	TRUE	TRUE	FALSE	TRUE	FALSE	FALSE
Lachnospiraceae_UCG-003	-0.493562	0	0	1.21676	0.406201	0	0.356664	1.15554	1.51907	1.64256	1.19844	1.3343	1.9206	1.19256	-0.427126	0	0	1.01529	0.304431	0	0.299075	0.670816	1	1	0.314046	0.761853	1	0.765916	0.997941	1	1	1	1	1	0.997739	FALSE	FALSE	FALSE	FALSE	FALSE	FALSE	FALSE	FALSE	TRUE	TRUE	TRUE	TRUE	TRUE	FALSE
Extibacter	0.401251	1.09039	0.0216419	-0.443201	-0.332066	0.320877	-0.815029	1.02297	1.35023	1.45691	1.06181	1.18419	1.70903	1.05571	0.392242	0.807559	0.0148547	-0.417401	-0.280415	0.187753	-0.772019	0.695281	0.420267	0.988162	0.676816	0.779438	0.851253	0.44098	0.997941	1	1	1	1	1	0.997739	FALSE	FALSE	FALSE	FALSE	FALSE	FALSE	FALSE	TRUE	TRUE	TRUE	TRUE	TRUE	TRUE	FALSE
Faecalimonas	0.231227	-0.12289	1.17147	-0.128555	-0.528291	-0.257784	-0.703987	0.979792	1.29136	1.41765	1.01833	1.134	1.62606	1.01135	0.235997	-0.0951631	0.82635	-0.126242	-0.465867	-0.158533	-0.696086	0.813629	0.924262	0.409394	0.899642	0.641717	0.874165	0.487022	0.997941	1	1	1	1	1	0.997739	FALSE	FALSE	FALSE	FALSE	FALSE	FALSE	FALSE	TRUE	TRUE	TRUE	TRUE	TRUE	TRUE	FALSE
Sellimonas	0.366303	1.01133	1.15969	-0.502885	-0.763912	-0.187676	-1.5148	1.07461	1.42069	1.53698	1.1154	1.24569	1.7842	1.10837	0.340871	0.711855	0.754527	-0.450856	-0.613246	-0.105188	-1.36669	0.733663	0.477624	0.451678	0.652724	0.540612	0.916363	0.173701	0.997941	1	1	1	1	1	0.997739	FALSE	FALSE	FALSE	FALSE	FALSE	FALSE	FALSE	TRUE	TRUE	TRUE	TRUE	TRUE	TRUE	TRUE
Faecalicatena	-0.530702	0.656209	1.17731	0.352317	-0.229051	1.20857	0.545685	1.12182	1.47645	1.59967	1.1636	1.2961	1.86714	1.15739	-0.473073	0.444451	0.735971	0.302783	-0.176724	0.647282	0.471478	0.637235	0.657717	0.463543	0.76271	0.860098	0.518994	0.638369	0.997941	1	1	1	1	1	0.997739	FALSE	FALSE	FALSE	FALSE	FALSE	FALSE	FALSE	TRUE	TRUE	TRUE	TRUE	TRUE	TRUE	TRUE
Akkermansia	1.74072	-2.16201	-2.80617	-1.95304	-1.02284	-0.886018	-1.66297	0.998005	1.31569	1.47659	1.03762	1.166	1.68743	1.03438	1.7442	-1.64325	-1.90044	-1.88222	-0.877221	-0.52507	-1.6077	0.082489	0.101727	0.0586537	0.0610962	0.381302	0.600052	0.109304	0.997941	1	1	1	1	1	0.997739	FALSE	FALSE	FALSE	FALSE	FALSE	FALSE	FALSE	TRUE	TRUE	TRUE	TRUE	TRUE	TRUE	FALSE
Asteroleplasma	-1.40443	0.603062	1.24582	2.6186	1.20176	-1.49486	1.08565	1.13765	1.49597	1.61555	1.18083	1.31351	1.88756	1.17495	-1.2345	0.403125	0.771143	2.2176	0.914926	-0.791952	0.924002	0.220584	0.687919	0.442866	0.0293835	0.362946	0.430702	0.35823	0.997941	1	1	1	1	1	0.997739	FALSE	FALSE	FALSE	FALSE	FALSE	FALSE	FALSE	FALSE	TRUE	TRUE	FALSE	TRUE	TRUE	FALSE
Lachnospiraceae_FCS020_group	-0.253489	1.11264	-0.0306027	0.112112	0.147569	0.232586	0.400071	1.01404	1.3358	1.44786	1.05243	1.17408	1.68389	1.04702	-0.24998	0.832941	-0.0211365	0.106527	0.125689	0.138124	0.382105	0.802846	0.40582	0.983157	0.915266	0.900098	0.890274	0.702768	0.997941	1	1	1	1	1	0.997739	FALSE	FALSE	FALSE	FALSE	FALSE	FALSE	FALSE	TRUE	TRUE	TRUE	TRUE	TRUE	TRUE	TRUE
Mediterraneibacter	0.234822	0.0628217	-0.344389	-0.226996	0.0232533	0.071692	-0.325368	0.591611	0.809017	0.876092	0.622495	0.705056	1.02825	0.616218	0.39692	0.0776518	-0.393097	-0.364655	0.0329808	0.0697224	-0.528007	0.691582	0.938134	0.694402	0.715511	0.973702	0.94444	0.59771	0.997941	1	1	1	1	1	0.997739	FALSE	FALSE	FALSE	FALSE	FALSE	FALSE	FALSE	TRUE	TRUE	TRUE	TRUE	TRUE	TRUE	TRUE
Agathobacter	0.663757	-0.139737	-0.113287	-0.743897	-1.03209	-1.40561	-0.582096	0.729772	0.997497	1.08501	0.763283	0.862041	1.29693	0.757346	0.90954	-0.140087	-0.104411	-0.974601	-1.19726	-1.0838	-0.7686	0.363532	0.888651	0.916888	0.330261	0.231811	0.279011	0.442518	0.997941	1	1	1	1	1	0.997739	FALSE	FALSE	FALSE	FALSE	FALSE	FALSE	FALSE	TRUE	TRUE	TRUE	TRUE	TRUE	TRUE	TRUE
NA_11	-0.143269	0.492472	0.550289	0.172594	0.459136	0.314167	0.0271234	0.525013	0.715142	0.856658	0.553598	0.629853	0.901048	0.548314	-0.272886	0.688636	0.642368	0.311768	0.728957	0.348668	0.049467	0.785038	0.491327	0.520888	0.755328	0.466322	0.727465	0.960564	0.997941	1	1	1	1	1	0.997739	FALSE	FALSE	FALSE	FALSE	FALSE	FALSE	FALSE	TRUE	TRUE	TRUE	TRUE	TRUE	TRUE	TRUE
Roseburia	-0.24914	0.108889	0.319244	0.531879	0.675569	-0.0161889	0.0713294	0.634135	0.890098	0.961321	0.666211	0.752935	1.09134	0.6611	-0.392881	0.122334	0.332089	0.798364	0.897247	-0.014834	0.107895	0.694568	0.902682	0.739956	0.425024	0.370002	0.98817	0.914121	0.997941	1	1	1	1	1	0.997739	FALSE	FALSE	FALSE	FALSE	FALSE	FALSE	FALSE	FALSE	TRUE	TRUE	FALSE	TRUE	TRUE	TRUE
Shuttleworthia	0.102632	0.23377	0.748766	0.0388497	0.804225	-0.670711	-0.679221	1.10863	1.46628	1.57582	1.15011	1.28147	1.83969	1.14358	0.0925752	0.159431	0.47516	0.0337791	0.62758	-0.364579	-0.593943	0.926405	0.873614	0.63559	0.973113	0.531545	0.716107	0.553737	0.997941	1	1	1	1	1	0.997739	FALSE	FALSE	FALSE	FALSE	FALSE	FALSE	FALSE	TRUE	TRUE	TRUE	TRUE	TRUE	TRUE	FALSE
Lachnospira	-0.526238	0.765786	0.650727	0.479613	0.202619	0.387851	0.714226	0.773295	1.04014	1.11428	0.806627	0.900194	1.29348	0.801022	-0.680514	0.736233	0.58399	0.594591	0.225084	0.299852	0.891644	0.496537	0.461981	0.559526	0.552423	0.822018	0.764432	0.373071	0.997941	1	1	1	1	1	0.997739	FALSE	FALSE	FALSE	FALSE	FALSE	FALSE	FALSE	TRUE	TRUE	TRUE	TRUE	TRUE	TRUE	TRUE
Lachnospiraceae_NK4A136_group	0.201486	-0.297846	0.625004	-0.698018	-0.537633	-0.528462	0.217751	0.738816	0.985284	1.06353	0.772048	0.863596	1.29874	0.766682	0.272714	-0.302294	0.587672	-0.904112	-0.622551	-0.406903	0.284017	0.785193	0.762562	0.557035	0.366399	0.533881	0.684264	0.776522	0.997941	1	1	1	1	1	0.997739	FALSE	FALSE	FALSE	FALSE	FALSE	FALSE	FALSE	TRUE	TRUE	TRUE	TRUE	TRUE	TRUE	TRUE
GCA-900066575	0.439709	0.610159	0.75717	-0.311665	-0.447217	-1.7456	-0.633961	0.940322	1.24558	1.34131	0.976882	1.09054	1.55842	0.971156	0.467615	0.48986	0.564501	-0.31904	-0.410088	-1.12011	-0.652791	0.640417	0.62461	0.572857	0.74993	0.68205	0.263612	0.514417	0.997941	1	1	1	1	1	0.997739	FALSE	FALSE	FALSE	FALSE	FALSE	FALSE	FALSE	TRUE	TRUE	TRUE	TRUE	TRUE	TRUE	FALSE
Frisingicoccus	-0.0631838	0	0	0.162321	-0.304643	0.0169504	-0.00338097	1.15289	1.51288	1.63533	1.19524	1.33012	1.91618	1.18892	-0.0548048	0	0	0.135806	-0.229035	0.00884594	-0.00284373	0.956455	1	1	0.892376	0.81953	0.992968	0.997739	0.997941	1	1	1	1	1	0.997739	FALSE	FALSE	FALSE	FALSE	FALSE	FALSE	FALSE	TRUE	TRUE	TRUE	TRUE	TRUE	TRUE	FALSE
[Eubacterium]_ventriosum_group	0.415916	-1.10478	-1.66496	-0.230911	-0.643994	-0.295057	-0.436222	0.907683	1.19545	1.29471	0.943632	1.05236	1.50504	0.938118	0.458217	-0.924151	-1.28598	-0.244705	-0.611952	-0.196046	-0.464997	0.647109	0.356109	0.199386	0.806843	0.541007	0.844699	0.642252	0.997941	1	1	1	1	1	0.997739	FALSE	FALSE	FALSE	FALSE	FALSE	FALSE	FALSE	TRUE	TRUE	TRUE	TRUE	TRUE	TRUE	TRUE
Dorea	0.410093	-0.639447	0.116486	-0.285032	-0.53757	0.284131	-0.492232	0.635585	0.853951	0.985508	0.66867	0.763713	1.05915	0.66047	0.645222	-0.74881	0.118199	-0.426267	-0.703891	0.268263	-0.745276	0.519066	0.454308	0.905955	0.670089	0.481814	0.788602	0.456439	0.997941	1	1	1	1	1	0.997739	FALSE	FALSE	FALSE	FALSE	FALSE	FALSE	FALSE	TRUE	TRUE	TRUE	TRUE	TRUE	TRUE	TRUE
[Ruminococcus]_gnavus_group	-0.341591	1.69652	1.55492	0.330141	0.133144	-0.357937	-0.0918847	0.948201	1.25738	1.36894	0.985024	1.10017	1.56987	0.978018	-0.360252	1.34924	1.13586	0.33516	0.121021	-0.228004	-0.0939499	0.718901	0.178231	0.256881	0.737728	0.903752	0.819791	0.925209	0.997941	1	1	1	1	1	0.997739	FALSE	FALSE	FALSE	FALSE	FALSE	FALSE	FALSE	TRUE	TRUE	TRUE	TRUE	TRUE	TRUE	TRUE
Moryella	-0.198225	0.631127	-0.552748	0.113687	0.537965	0	0.307587	1.0355	1.36647	1.47636	1.0746	1.19737	1.7219	1.06907	-0.191429	0.461865	-0.3744	0.105795	0.449288	0	0.287714	0.848396	0.644712	0.708529	0.915858	0.653742	1	0.773882	0.997941	1	1	1	1	1	0.997739	FALSE	FALSE	FALSE	FALSE	FALSE	FALSE	FALSE	TRUE	TRUE	TRUE	TRUE	TRUE	TRUE	TRUE
[Eubacterium]_eligens_group	1.18312	-0.391941	-0.679817	-1.26109	-0.557386	-1.23429	-1.52493	0.773666	1.03586	1.13556	0.807634	0.916094	1.29522	0.802269	1.52924	-0.378373	-0.598665	-1.56146	-0.608438	-0.952963	-1.90078	0.126939	0.705341	0.549712	0.11915	0.543219	0.341144	0.0579998	0.997941	1	1	1	1	1	0.997739	FALSE	FALSE	FALSE	FALSE	FALSE	FALSE	FALSE	FALSE	TRUE	FALSE	FALSE	TRUE	TRUE	FALSE
[Eubacterium]_xylanophilum_group	0.0200924	0.4723	-0.0761441	-0.243398	-0.518122	0.281681	0.118761	0.998974	1.3204	1.42556	1.03712	1.15732	1.65994	1.03202	0.020113	0.357694	-0.0534133	-0.234686	-0.447692	0.169693	0.115076	0.983971	0.720905	0.95745	0.814664	0.654803	0.865402	0.908487	0.997941	1	1	1	1	1	0.997739	FALSE	FALSE	FALSE	FALSE	FALSE	FALSE	FALSE	TRUE	TRUE	TRUE	TRUE	TRUE	TRUE	TRUE
[Eubacterium]_ruminantium_group	-2.25348	0	0	4.13152	3.08942	3.19959	2.11344	1.14231	1.50501	1.62426	1.18456	1.31956	1.89877	1.17928	-1.97273	0	0	3.4878	2.34124	1.68509	1.79214	0.052262	1	1	0.000823446	0.0219151	0.0961843	0.0771975	0.997941	1	1	0.122693	1	1	0.997739	FALSE	FALSE	FALSE	FALSE	FALSE	FALSE	FALSE	FALSE	TRUE	TRUE	TRUE	TRUE	TRUE	FALSE
Anaerobutyricum	0.393375	0.318659	0.322687	-0.569625	0.113316	0.104804	-0.450853	0.944647	1.25437	1.3476	0.981261	1.10207	1.59657	0.975436	0.416425	0.25404	0.239452	-0.580503	0.102821	0.0656435	-0.462206	0.677411	0.799647	0.810926	0.562032	0.918177	0.947708	0.644285	0.997941	1	1	1	1	1	0.997739	FALSE	FALSE	FALSE	FALSE	FALSE	FALSE	FALSE	TRUE	TRUE	TRUE	TRUE	TRUE	TRUE	TRUE
Anaerostipes	0.457997	0.0361773	0.530246	-0.554215	0.0431525	-1.02737	-0.589983	0.785446	1.03877	1.16487	0.818653	0.930149	1.34366	0.813514	0.583104	0.0348271	0.455199	-0.676984	0.0463931	-0.764606	-0.725228	0.560139	0.972234	0.649204	0.498793	0.963019	0.44494	0.46872	0.997941	1	1	1	1	1	0.997739	FALSE	FALSE	FALSE	FALSE	FALSE	FALSE	FALSE	TRUE	TRUE	TRUE	TRUE	TRUE	TRUE	TRUE
Defluviitaleaceae_UCG-011	-0.674227	-0.544692	-0.044228	1.18808	0.724229	0.981744	0.504409	1.02512	1.35143	1.46241	1.06457	1.18679	1.71593	1.05858	-0.657707	-0.40305	-0.0302431	1.11602	0.610243	0.572136	0.476494	0.511494	0.687349	0.975904	0.265775	0.542404	0.567882	0.634251	0.997941	1	1	1	1	1	0.997739	FALSE	FALSE	FALSE	FALSE	FALSE	FALSE	FALSE	FALSE	TRUE	TRUE	FALSE	TRUE	TRUE	TRUE
Lachnospiraceae_UCG-008	-0.269954	0	0	-0.101697	0.6549	-0.579203	0.351869	1.12265	1.47668	1.59706	1.16432	1.29681	1.86628	1.15844	-0.24046	0	0	-0.0873451	0.505006	-0.310352	0.303744	0.810486	1	1	0.930579	0.614712	0.756966	0.76198	0.997941	1	1	1	1	1	0.997739	FALSE	FALSE	FALSE	FALSE	FALSE	FALSE	FALSE	TRUE	TRUE	TRUE	TRUE	TRUE	TRUE	TRUE
Lachnospiraceae_ND3007_group	0.278929	0.158122	-0.852638	-0.470097	-0.502193	-0.123512	-0.0935618	0.86141	1.13477	1.23505	0.896214	1.00305	1.44848	0.891733	0.323805	0.139342	-0.690367	-0.524537	-0.500668	-0.08527	-0.104921	0.746274	0.889258	0.490409	0.600228	0.616911	0.932094	0.916497	0.997941	1	1	1	1	1	0.997739	FALSE	FALSE	FALSE	FALSE	FALSE	FALSE	FALSE	TRUE	TRUE	TRUE	TRUE	TRUE	TRUE	TRUE
Hungatella	-0.390622	0.781255	0.880354	0.44401	-0.328547	0.447678	0.28971	1.0818	1.42899	1.53984	1.12254	1.25096	1.81445	1.1167	-0.361085	0.546718	0.571718	0.395541	-0.262636	0.246729	0.259433	0.71858	0.585443	0.56843	0.693046	0.793217	0.80548	0.795682	0.997941	1	1	1	1	1	0.997739	FALSE	FALSE	FALSE	FALSE	FALSE	FALSE	FALSE	TRUE	TRUE	TRUE	TRUE	TRUE	TRUE	TRUE
Enterocloster	-0.525688	0.249142	1.96884	0.763991	0.392653	0.149231	0.372407	0.579093	0.80627	0.886098	0.612747	0.717799	1.07102	0.603675	-0.907778	0.309006	2.22192	1.24683	0.547024	0.139336	0.6169	0.364392	0.757434	0.026694	0.212989	0.584584	0.889235	0.537555	0.997941	1	0.994353	1	1	1	0.997739	FALSE	FALSE	FALSE	FALSE	FALSE	FALSE	FALSE	FALSE	TRUE	FALSE	FALSE	TRUE	TRUE	TRUE
Lachnospiraceae_UCG-004	0.578407	-0.0217127	0.293183	-0.491356	-0.786898	-0.603967	-0.689822	0.857638	1.13875	1.23761	0.893004	1.00025	1.41776	0.88704	0.674419	-0.0190672	0.236895	-0.550228	-0.7867	-0.426002	-0.777667	0.500473	0.984798	0.812872	0.5825	0.431969	0.670358	0.43727	0.997941	1	1	1	1	1	0.997739	FALSE	FALSE	FALSE	FALSE	FALSE	FALSE	FALSE	TRUE	TRUE	TRUE	TRUE	TRUE	TRUE	TRUE
Lachnoclostridium	-0.189406	0.429755	1.99832	0.318986	0.327131	0.976286	-0.10652	0.683154	0.91835	1.0232	0.714422	0.807646	1.15233	0.707202	-0.277252	0.467965	1.95301	0.446496	0.405042	0.847227	-0.150622	0.7817	0.640013	0.0513723	0.655431	0.685619	0.397271	0.880334	0.997941	1	1	1	1	1	0.997739	FALSE	FALSE	FALSE	FALSE	FALSE	FALSE	FALSE	TRUE	TRUE	FALSE	TRUE	TRUE	TRUE	TRUE
[truncated: 7 more columns]
